# Supplementary material for: Tris{2-[(3-thien­yl)methyl­idene­amino]­eth­yl}amine
Source: Acta Crystallogr Sect E Struct Rep Online. 2010 Oct 9;66(Pt 11):o2739–40. doi: 10.1107/S1600536810039206 (PMC3009092; doi:10.1107/S1600536810039206)
Supplement: Supplementary file 1 [file e-66-o2739-sup1.cif]

##############################################################################
###                                                                        ###
###        Electronic paper (Acta Crystallographica Section E)             ###
###                                                                        ###
##############################################################################
#                                                                            #
# This CIF contains the data in a paper accepted for publication in Acta     #
# Crystallographica Section E. It conforms to the requirements of Notes      #
# for Authors for Section E, and has been peer reviewed under the auspices   #
# of the IUCr Commission on Journals.                                        #
#                                                                            #
# Full details of the Crystallographic Information File format               #
# are given in the paper "The Crystallographic Information File (CIF):       #
# a New Standard Archive File for Crystallography" by S. R. Hall, F. H.      #
# Allen and I. D. Brown [Acta Cryst. (1991), A47, 655-685].                  #
#                                                                            #
# The current version of the core CIF dictionary is obtainable from          #
# ftp://ftp.iucr.org/pub/cif_core.dic. The current version number is 2.4.    #
#                                                                            #
# Software is freely available for graphical display of the structure(s) in  #
# this CIF.  For information consult the CIF home page http://www.iucr.org/  #
# cif/home.html                                                              #
#                                                                            #
# This file may be used for bona fide research purposes within the           #
# scientific community so long as proper attribution is given to the journal # 
# article from which it was obtained.                                        #
#                                                                            #
##############################################################################
                                             
data_global
_audit_creation_method     'form.cif (version 2.0)'
_journal_data_validation_number     ?
_journal_date_recd_electronic     2010-09-21
_journal_date_accepted     2010-09-30
_journal_name_full     'Acta Crystallographica, Section E'
_journal_year     2010
_journal_volume     66
_journal_issue     11
_journal_page_first     o2739
_journal_page_last     o2740
_journal_paper_category     QO
_journal_coeditor_code     ZQ2062
_publ_contact_author_name     'Dr. Md. Alamgir Hossain'
_publ_contact_author_address
;
Department of Chemistry
1400 J. R. Lynch St.
P.O. Box 17910
Jackson State University
Jackson, MS 39217-0510  USA
;
_publ_contact_author_email     alamgir@chem.jsums.edu
_publ_contact_author_fax     '601 979 3674'
_publ_contact_author_phone     '601 979 3748'
_publ_section_title
;
Tris{2-[(3-thienyl)methylideneamino]ethyl}amine
;
loop_
    _publ_author_name
    _publ_author_address
    'I\,s\?iklan, Muhammet'
;
Department of Chemistry and Biochemistry
Jackson State University
Jackson, MS 39217, USA
;
    'Pramanik, Avijit'
;
Department of Chemistry and Biochemistry
Jackson State University
Jackson, MS 39217, USA
;
    'Fronczek, Frank R. '
;
Department of Chemistry
Louisiana State University
Baton Rouge, LA 70803, USA
;
    'Hossain, Md. Alamgir'
;
Department of Chemistry and Biochemistry
Jackson State University
Jackson, MS 39217, USA
;
data_I
_audit_creation_method     SHELXL-97
_chemical_name_systematic
;
Tris{2-[(3-thienyl)methylideneamino]ethyl}amine
;
_chemical_name_common     ?
_chemical_formula_moiety     'C21 H24 N4 S3'
_chemical_formula_sum     'C21 H24 N4 S3'
_chemical_formula_iupac     'C21 H24 N4 S3'
_chemical_formula_weight     428.62
_chemical_melting_point     ?
_symmetry_cell_setting     monoclinic
_symmetry_space_group_name_H-M     'C 2/c'
_symmetry_space_group_name_Hall     '-C 2yc'
loop_
    _symmetry_equiv_pos_as_xyz
    'x, y, z'
    '-x, y, -z+1/2'
    'x+1/2, y+1/2, z'
    '-x+1/2, y+1/2, -z+1/2'
    '-x, -y, -z'
    'x, -y, z-1/2'
    '-x+1/2, -y+1/2, -z'
    'x+1/2, -y+1/2, z-1/2'
_cell_length_a     28.694(3)
_cell_length_b     9.2529(10)
_cell_length_c     16.427(2)
_cell_angle_alpha     90
_cell_angle_beta     96.150(5)
_cell_angle_gamma     90
_cell_volume     4336.3(8)
_cell_formula_units_Z     8
_cell_measurement_reflns_used     7541
_cell_measurement_theta_min     5.0
_cell_measurement_theta_max     68.3
_cell_measurement_temperature     90.0(5)
_exptl_crystal_description     'fragment'
_exptl_crystal_colour     'colourless'
_exptl_crystal_size_max     0.30
_exptl_crystal_size_mid     0.28
_exptl_crystal_size_min     0.22
_exptl_crystal_density_diffrn     1.313
_exptl_crystal_density_meas     ?
_exptl_crystal_density_method     'not measured'
_exptl_crystal_F_000     1808
_exptl_absorpt_coefficient_mu     3.230
_exptl_absorpt_correction_type     multi-scan
_exptl_absorpt_process_details     '(SADABS; Sheldrick, 2004)'
_exptl_absorpt_correction_T_min     0.444
_exptl_absorpt_correction_T_max     0.537
_exptl_special_details
;
;
_diffrn_ambient_temperature     90.0(5)
_diffrn_radiation_type     CuK\a
_diffrn_radiation_wavelength     1.54178
_diffrn_radiation_source     'fine-focus sealed tube'
_diffrn_radiation_monochromator     graphite
_diffrn_measurement_device_type     'Bruker APEXII CCD'
_diffrn_measurement_method     '\f and \w scans'
_diffrn_detector_area_resol_mean     ?
_diffrn_reflns_number     13414
_diffrn_reflns_av_R_equivalents     0.0314
_diffrn_reflns_av_sigmaI/netI     0.0284
_diffrn_reflns_theta_min     3.1
_diffrn_reflns_theta_max     68.3
_diffrn_reflns_theta_full     66.6
_diffrn_measured_fraction_theta_max     0.981
_diffrn_measured_fraction_theta_full     0.991
_diffrn_reflns_limit_h_min     -34
_diffrn_reflns_limit_h_max     33
_diffrn_reflns_limit_k_min     -11
_diffrn_reflns_limit_k_max     10
_diffrn_reflns_limit_l_min     -19
_diffrn_reflns_limit_l_max     17
_diffrn_standards_number     ?
_diffrn_standards_interval_count     ?
_diffrn_standards_interval_time     ?
_diffrn_standards_decay_%     ?
_refine_special_details
;
Refinement of <i>F</i>^2^ against ALL reflections. The weighted <i>R</i>-factor
<i>wR</i> and goodness of fit <i>S</i> are based on <i>F</i>^2^, conventional
<i>R</i>-factors <i>R</i> are based on <i>F</i>, with <i>F</i> set to zero for
negative <i>F</i>^2^. The threshold expression of <i>F</i>^2^ >
\s(<i>F</i>^2^) is used only for calculating <i>R</i>-factors(gt) <i>etc</i>.
and is not relevant to the choice of reflections for refinement.
<i>R</i>-factors based on <i>F</i>^2^ are statistically about twice as large
as those based on <i>F</i>, and <i>R</i>- factors based on ALL data will be
even larger.
;
_reflns_number_total     3884
_reflns_number_gt     3571
_reflns_threshold_expression     I>2\s(I)
_refine_ls_structure_factor_coef     Fsqd
_refine_ls_matrix_type     full
_refine_ls_R_factor_all     0.0377
_refine_ls_R_factor_gt     0.0347
_refine_ls_wR_factor_gt     0.0896
_refine_ls_wR_factor_ref     0.0917
_refine_ls_goodness_of_fit_ref     1.035
_refine_ls_restrained_S_all     1.069
_refine_ls_number_reflns     3884
_refine_ls_number_parameters     261
_refine_ls_number_restraints     28
_refine_ls_hydrogen_treatment     constr
_refine_ls_weighting_scheme     calc
_refine_ls_weighting_details
         'calc w=1/[\s^2^(Fo^2^)+(0.0403P)^2^+7.6616P] where P=(Fo^2^+2Fc^2^)/3'
_atom_sites_solution_hydrogens     geom
_atom_sites_solution_primary     direct
_atom_sites_solution_secondary     difmap
_refine_ls_shift/su_max     0.000
_refine_ls_shift/su_mean     0.000
_refine_diff_density_max     0.41
_refine_diff_density_min     -0.44
_refine_ls_extinction_method     'SHELXL97 (Sheldrick, 2008)'
_refine_ls_extinction_coef     0.00060(5)
_refine_ls_extinction_expression
                                  'Fc^*^=kFc[1+0.001xFc^2^\l^3^/sin(2\q)]^-1/4^'
loop_
    _atom_type_symbol
    _atom_type_description
    _atom_type_scat_dispersion_real
    _atom_type_scat_dispersion_imag
    _atom_type_scat_source
    'C' 'C' 0.0181 0.0091
                         'International Tables Vol C Tables 4.2.6.8 and 6.1.1.4'
    'H' 'H' 0.0000 0.0000
                         'International Tables Vol C Tables 4.2.6.8 and 6.1.1.4'
    'N' 'N' 0.0311 0.0180
                         'International Tables Vol C Tables 4.2.6.8 and 6.1.1.4'
    'S' 'S' 0.3331 0.5567
                         'International Tables Vol C Tables 4.2.6.8 and 6.1.1.4'
_computing_data_collection     'APEX2 (Bruker, 2006)'
_computing_cell_refinement     'SAINT (Bruker, 2006)'
_computing_data_reduction     'SAINT (Bruker, 2006)'
_computing_structure_solution     'SHELXS97 (Sheldrick, 2008)'
_computing_structure_refinement     'SHELXL97 (Sheldrick, 2008)'
_computing_molecular_graphics     'ORTEP-3 for Windows (Farrugia, 1997)'
_computing_publication_material     'SHELXTL (Sheldrick, 2008)'
loop_
    _atom_site_type_symbol
    _atom_site_label
    _atom_site_fract_x
    _atom_site_fract_y
    _atom_site_fract_z
    _atom_site_U_iso_or_equiv
    _atom_site_adp_type
    _atom_site_calc_flag
    _atom_site_refinement_flags
    _atom_site_occupancy
    _atom_site_disorder_assembly
    _atom_site_disorder_group
    S S2 0.292078(17) 0.23863(5) 0.25479(3) 0.02483(15) Uani d . 1 . .
    N N1 0.42630(5) 0.04730(16) 0.62236(9) 0.0153(3) Uani d . 1 . .
    N N2 0.34778(5) 0.26041(17) 0.65167(9) 0.0174(3) Uani d . 1 . .
    N N3 0.37162(5) -0.07966(17) 0.46740(9) 0.0188(3) Uani d . 1 . .
    N N4 0.47792(5) 0.26700(17) 0.52115(9) 0.0179(3) Uani d . 1 . .
    C C1 0.40953(6) 0.0885(2) 0.70049(11) 0.0180(4) Uani d . 1 . .
    H H1A 0.4269 0.1750 0.7224 0.022 Uiso calc R 1 . .
    H H1B 0.4162 0.0090 0.7404 0.022 Uiso calc R 1 . .
    C C2 0.35725(6) 0.1209(2) 0.69159(11) 0.0198(4) Uani d . 1 . .
    H H2A 0.3402 0.0440 0.6588 0.024 Uiso calc R 1 . .
    H H2B 0.3458 0.1222 0.7463 0.024 Uiso calc R 1 . .
    C C3 0.32751(6) 0.2597(2) 0.57929(11) 0.0155(4) Uani d . 1 . .
    H H3 0.3206 0.1700 0.5525 0.019 Uiso calc R 1 . .
    S S1 0.276626(16) 0.57210(5) 0.42956(3) 0.02137(14) Uani d D 1 . .
    C C4 0.31449(6) 0.3943(2) 0.53614(11) 0.0148(4) Uani d D 1 . .
    C C5 0.28869(6) 0.3986(2) 0.46128(11) 0.0175(4) Uani d D 1 . .
    H H5 0.2786 0.3153 0.4305 0.021 Uiso calc R 1 . .
    C C6 0.30664(6) 0.6422(2) 0.51705(11) 0.0194(4) Uani d D 1 . .
    H H6 0.3100 0.7425 0.5283 0.023 Uiso calc R 1 . .
    C C7 0.32484(6) 0.5360(2) 0.56788(11) 0.0166(4) Uani d D 1 . .
    H H7 0.3426 0.5539 0.6191 0.020 Uiso calc R 1 . .
    C C8 0.41542(6) -0.1043(2) 0.60370(12) 0.0191(4) Uani d . 1 . .
    H H8A 0.3847 -0.1282 0.6224 0.023 Uiso calc R 1 . .
    H H8B 0.4394 -0.1662 0.6343 0.023 Uiso calc R 1 . .
    C C9 0.41392(6) -0.1375(2) 0.51287(12) 0.0212(4) Uani d . 1 . .
    H H9A 0.4418 -0.0951 0.4913 0.025 Uiso calc R 1 . .
    H H9B 0.4150 -0.2435 0.5049 0.025 Uiso calc R 1 . .
    C C10 0.37694(6) 0.0228(2) 0.41808(11) 0.0171(4) Uani d . 1 . .
    H H10 0.4075 0.0603 0.4150 0.021 Uiso calc R 1 . .
    C C11 0.33762(6) 0.0855(2) 0.36569(11) 0.0165(4) Uani d . 1 . .
    C C12 0.34322(6) 0.1941(2) 0.31106(11) 0.0195(4) Uani d . 1 . .
    H H12 0.3724 0.2395 0.3052 0.023 Uiso calc R 1 . .
    C C13 0.26031(6) 0.11281(19) 0.30122(11) 0.0156(4) Uani d . 1 . .
    H H13 0.2277 0.0957 0.2886 0.019 Uiso calc R 1 . .
    C C14 0.29004(6) 0.0380(2) 0.36131(11) 0.0174(4) Uani d . 1 . .
    H H14 0.2795 -0.0358 0.3951 0.021 Uiso calc R 1 . .
    C C15 0.47680(6) 0.0740(2) 0.62364(11) 0.0172(4) Uani d . 1 . .
    H H15A 0.4893 0.0128 0.5816 0.021 Uiso calc R 1 . .
    H H15B 0.4926 0.0450 0.6777 0.021 Uiso calc R 1 . .
    C C16 0.48832(6) 0.2312(2) 0.60779(11) 0.0194(4) Uani d . 1 . .
    H H16A 0.4698 0.2945 0.6407 0.023 Uiso calc R 1 . .
    H H16B 0.5220 0.2490 0.6251 0.023 Uiso calc R 1 . .
    C C17 0.44833(6) 0.3661(2) 0.50276(11) 0.0179(4) Uani d . 1 . .
    H H17 0.4334 0.4100 0.5453 0.021 Uiso calc R 1 . .
    S S3 0.43695(3) 0.45750(11) 0.26243(4) 0.0223(3) Uani d PD 0.764(2) A 1
    C C20 0.3950(3) 0.5473(10) 0.3129(5) 0.0236(13) Uani d PD 0.764(2) A 1
    H H20 0.3724 0.6120 0.2871 0.028 Uiso calc PR 0.764(2) A 1
    S S3A 0.3904(3) 0.5578(10) 0.3071(4) 0.0223(3) Uani d PD 0.236(2) A 2
    C C20A 0.4402(5) 0.4535(15) 0.2850(7) 0.0236(13) Uani d PD 0.236(2) A 2
    H H20A 0.4517 0.4506 0.2329 0.028 Uiso calc PR 0.236(2) A 2
    C C18 0.43616(6) 0.4160(2) 0.41825(11) 0.0178(4) Uani d D 1 A .
    C C19 0.45957(6) 0.3789(2) 0.35179(11) 0.0215(4) Uani d D 1 . .
    H H19 0.4858 0.3156 0.3557 0.026 Uiso calc PR 0.764(2) A 1
    H H19A 0.4849 0.3126 0.3526 0.026 Uiso calc PR 0.236(2) A 2
    C C21 0.39888(6) 0.5126(2) 0.39551(13) 0.0230(4) Uani d D 1 . .
    H H21 0.3787 0.5496 0.4327 0.028 Uiso calc PR 0.764(2) A 1
    H H21A 0.3797 0.5479 0.4348 0.028 Uiso calc PR 0.236(2) A 2
loop_
    _atom_site_aniso_label
    _atom_site_aniso_U_11
    _atom_site_aniso_U_22
    _atom_site_aniso_U_33
    _atom_site_aniso_U_12
    _atom_site_aniso_U_13
    _atom_site_aniso_U_23
    S2 0.0283(3) 0.0242(3) 0.0219(3) -0.00055(19) 0.00263(19) 0.00012(19)
    N1 0.0126(7) 0.0167(8) 0.0168(7) 0.0004(6) 0.0022(6) 0.0013(6)
    N2 0.0138(7) 0.0177(8) 0.0212(8) 0.0023(6) 0.0038(6) 0.0021(6)
    N3 0.0157(8) 0.0177(8) 0.0229(8) -0.0007(6) 0.0014(6) -0.0038(7)
    N4 0.0161(7) 0.0199(8) 0.0182(8) -0.0030(6) 0.0036(6) 0.0007(6)
    C1 0.0186(9) 0.0199(9) 0.0157(8) 0.0021(7) 0.0029(7) 0.0037(7)
    C2 0.0183(9) 0.0195(10) 0.0225(9) 0.0025(7) 0.0061(7) 0.0052(8)
    C3 0.0115(8) 0.0150(9) 0.0211(9) 0.0000(7) 0.0067(7) -0.0020(7)
    S1 0.0178(2) 0.0234(3) 0.0225(2) 0.00528(18) 0.00034(17) 0.00436(18)
    C4 0.0096(8) 0.0174(9) 0.0181(8) 0.0010(7) 0.0054(6) -0.0002(7)
    C5 0.0142(8) 0.0198(9) 0.0190(9) 0.0008(7) 0.0038(7) -0.0018(7)
    C6 0.0167(9) 0.0144(9) 0.0277(10) 0.0004(7) 0.0057(7) -0.0012(8)
    C7 0.0131(8) 0.0175(9) 0.0194(9) 0.0006(7) 0.0032(7) -0.0019(7)
    C8 0.0161(9) 0.0159(9) 0.0252(9) 0.0014(7) 0.0011(7) 0.0035(8)
    C9 0.0162(9) 0.0176(10) 0.0293(10) 0.0020(7) 0.0004(7) -0.0048(8)
    C10 0.0129(8) 0.0188(10) 0.0205(9) -0.0033(7) 0.0057(7) -0.0082(8)
    C11 0.0161(9) 0.0166(9) 0.0174(9) -0.0016(7) 0.0050(7) -0.0070(7)
    C12 0.0190(9) 0.0182(9) 0.0223(9) -0.0039(7) 0.0067(7) -0.0048(8)
    C13 0.0141(8) 0.0148(9) 0.0198(9) -0.0054(7) 0.0109(7) -0.0080(7)
    C14 0.0166(9) 0.0184(9) 0.0179(9) -0.0018(7) 0.0045(7) -0.0038(7)
    C15 0.0124(9) 0.0228(10) 0.0160(8) 0.0011(7) -0.0001(7) 0.0014(7)
    C16 0.0170(9) 0.0250(10) 0.0163(8) -0.0042(7) 0.0018(7) -0.0009(7)
    C17 0.0143(8) 0.0188(9) 0.0212(9) -0.0045(7) 0.0051(7) -0.0053(7)
    S3 0.0200(4) 0.0282(4) 0.0190(4) -0.0019(3) 0.0040(3) 0.0048(3)
    C20 0.023(3) 0.017(2) 0.028(2) -0.0090(16) -0.0093(16) 0.0049(15)
    S3A 0.0200(4) 0.0282(4) 0.0190(4) -0.0019(3) 0.0040(3) 0.0048(3)
    C20A 0.023(3) 0.017(2) 0.028(2) -0.0090(16) -0.0093(16) 0.0049(15)
    C18 0.0131(8) 0.0159(9) 0.0246(9) -0.0044(7) 0.0026(7) -0.0002(7)
    C19 0.0172(9) 0.0246(10) 0.0232(9) -0.0010(8) 0.0052(7) 0.0027(8)
    C21 0.0149(9) 0.0166(10) 0.0374(11) -0.0029(7) 0.0028(8) -0.0044(8)
_geom_special_details
;
All e.s.d.'s (except the e.s.d. in the dihedral angle between two l.s. planes)
are estimated using the full covariance matrix. The cell e.s.d.'s are taken
into account individually in the estimation of e.s.d.'s in distances, angles
and torsion angles; correlations between e.s.d.'s in cell parameters are only
used when they are defined by crystal symmetry. An approximate (isotropic)
treatment of cell e.s.d.'s is used for estimating e.s.d.'s involving l.s.
planes.
;
loop_
    _geom_bond_atom_site_label_1
    _geom_bond_atom_site_label_2
    _geom_bond_site_symmetry_2
    _geom_bond_distance
    _geom_bond_publ_flag
    S2 C12 . 1.6990(19) ?
    S2 C13 . 1.7079(18) ?
    N1 C8 . 1.462(2) ?
    N1 C15 . 1.468(2) ?
    N1 C1 . 1.468(2) ?
    N2 C3 . 1.266(2) ?
    N2 C2 . 1.460(2) ?
    N3 C10 . 1.267(2) ?
    N3 C9 . 1.457(2) ?
    N4 C17 . 1.264(2) ?
    N4 C16 . 1.461(2) ?
    C1 C2 . 1.522(2) ?
    C1 H1A . 0.9900 ?
    C1 H1B . 0.9900 ?
    C2 H2A . 0.9900 ?
    C2 H2B . 0.9900 ?
    C3 C4 . 1.461(2) ?
    C3 H3 . 0.9500 ?
    S1 C5 . 1.7113(19) ?
    S1 C6 . 1.7211(19) ?
    C4 C5 . 1.367(3) ?
    C4 C7 . 1.431(3) ?
    C5 H5 . 0.9500 ?
    C6 C7 . 1.357(3) ?
    C6 H6 . 0.9500 ?
    C7 H7 . 0.9500 ?
    C8 C9 . 1.520(3) ?
    C8 H8A . 0.9900 ?
    C8 H8B . 0.9900 ?
    C9 H9A . 0.9900 ?
    C9 H9B . 0.9900 ?
    C10 C11 . 1.464(3) ?
    C10 H10 . 0.9500 ?
    C11 C12 . 1.368(3) ?
    C11 C14 . 1.429(3) ?
    C12 H12 . 0.9500 ?
    C13 C14 . 1.414(3) ?
    C13 H13 . 0.9500 ?
    C14 H14 . 0.9500 ?
    C15 C16 . 1.521(3) ?
    C15 H15A . 0.9900 ?
    C15 H15B . 0.9900 ?
    C16 H16A . 0.9900 ?
    C16 H16B . 0.9900 ?
    C17 C18 . 1.469(3) ?
    C17 H17 . 0.9500 ?
    S3 C19 . 1.703(2) ?
    S3 C20 . 1.743(7) ?
    C20 C21 . 1.387(8) ?
    C20 H20 . 0.9500 ?
    S3A C21 . 1.506(7) ?
    S3A C20A . 1.793(13) ?
    C20A C19 . 1.363(11) ?
    C20A H20A . 0.9500 ?
    C18 C19 . 1.385(3) ?
    C18 C21 . 1.413(3) ?
    C19 H19 . 0.9500 ?
    C19 H19A . 0.9500 ?
    C21 H21 . 0.9500 ?
    C21 H21A . 0.9500 ?
loop_
    _geom_angle_atom_site_label_1
    _geom_angle_atom_site_label_2
    _geom_angle_atom_site_label_3
    _geom_angle_site_symmetry_1
    _geom_angle_site_symmetry_3
    _geom_angle
    _geom_angle_publ_flag
    C12 S2 C13 . . 93.62(9) ?
    C8 N1 C15 . . 110.65(14) ?
    C8 N1 C1 . . 110.47(14) ?
    C15 N1 C1 . . 111.05(14) ?
    C3 N2 C2 . . 117.52(16) ?
    C10 N3 C9 . . 116.86(16) ?
    C17 N4 C16 . . 117.33(16) ?
    N1 C1 C2 . . 112.29(14) ?
    N1 C1 H1A . . 109.1 ?
    C2 C1 H1A . . 109.1 ?
    N1 C1 H1B . . 109.1 ?
    C2 C1 H1B . . 109.1 ?
    H1A C1 H1B . . 107.9 ?
    N2 C2 C1 . . 110.59(15) ?
    N2 C2 H2A . . 109.5 ?
    C1 C2 H2A . . 109.5 ?
    N2 C2 H2B . . 109.5 ?
    C1 C2 H2B . . 109.5 ?
    H2A C2 H2B . . 108.1 ?
    N2 C3 C4 . . 121.28(17) ?
    N2 C3 H3 . . 119.4 ?
    C4 C3 H3 . . 119.4 ?
    C5 S1 C6 . . 91.85(9) ?
    C5 C4 C7 . . 111.84(16) ?
    C5 C4 C3 . . 123.20(17) ?
    C7 C4 C3 . . 124.89(15) ?
    C4 C5 S1 . . 111.98(14) ?
    C4 C5 H5 . . 124.0 ?
    S1 C5 H5 . . 124.0 ?
    C7 C6 S1 . . 111.50(14) ?
    C7 C6 H6 . . 124.3 ?
    S1 C6 H6 . . 124.3 ?
    C6 C7 C4 . . 112.84(16) ?
    C6 C7 H7 . . 123.6 ?
    C4 C7 H7 . . 123.6 ?
    N1 C8 C9 . . 112.52(15) ?
    N1 C8 H8A . . 109.1 ?
    C9 C8 H8A . . 109.1 ?
    N1 C8 H8B . . 109.1 ?
    C9 C8 H8B . . 109.1 ?
    H8A C8 H8B . . 107.8 ?
    N3 C9 C8 . . 111.31(15) ?
    N3 C9 H9A . . 109.4 ?
    C8 C9 H9A . . 109.4 ?
    N3 C9 H9B . . 109.4 ?
    C8 C9 H9B . . 109.4 ?
    H9A C9 H9B . . 108.0 ?
    N3 C10 C11 . . 122.30(16) ?
    N3 C10 H10 . . 118.9 ?
    C11 C10 H10 . . 118.9 ?
    C12 C11 C14 . . 111.82(17) ?
    C12 C11 C10 . . 122.64(16) ?
    C14 C11 C10 . . 125.46(17) ?
    C11 C12 S2 . . 112.30(14) ?
    C11 C12 H12 . . 123.9 ?
    S2 C12 H12 . . 123.9 ?
    C14 C13 S2 . . 109.53(13) ?
    C14 C13 H13 . . 125.2 ?
    S2 C13 H13 . . 125.2 ?
    C13 C14 C11 . . 112.72(16) ?
    C13 C14 H14 . . 123.6 ?
    C11 C14 H14 . . 123.6 ?
    N1 C15 C16 . . 113.01(15) ?
    N1 C15 H15A . . 109.0 ?
    C16 C15 H15A . . 109.0 ?
    N1 C15 H15B . . 109.0 ?
    C16 C15 H15B . . 109.0 ?
    H15A C15 H15B . . 107.8 ?
    N4 C16 C15 . . 110.99(15) ?
    N4 C16 H16A . . 109.4 ?
    C15 C16 H16A . . 109.4 ?
    N4 C16 H16B . . 109.4 ?
    C15 C16 H16B . . 109.4 ?
    H16A C16 H16B . . 108.0 ?
    N4 C17 C18 . . 122.64(17) ?
    N4 C17 H17 . . 118.7 ?
    C18 C17 H17 . . 118.7 ?
    C19 S3 C20 . . 90.7(2) ?
    C21 C20 S3 . . 111.6(4) ?
    C21 C20 H20 . . 124.2 ?
    S3 C20 H20 . . 124.2 ?
    C21 S3A C20A . . 89.8(5) ?
    C19 C20A S3A . . 112.0(8) ?
    C19 C20A H20A . . 124.0 ?
    S3A C20A H20A . . 124.0 ?
    C19 C18 C21 . . 111.44(17) ?
    C19 C18 C17 . . 125.50(17) ?
    C21 C18 C17 . . 123.04(17) ?
    C20A C19 C18 . . 108.6(5) ?
    C18 C19 S3 . . 113.67(15) ?
    C20A C19 H19 . . 128.1 ?
    C18 C19 H19 . . 123.2 ?
    S3 C19 H19 . . 123.2 ?
    C20A C19 H19A . . 125.7 ?
    C18 C19 H19A . . 125.7 ?
    S3 C19 H19A . . 120.6 ?
    C20 C21 C18 . . 112.6(3) ?
    C18 C21 S3A . . 118.0(3) ?
    C20 C21 H21 . . 123.7 ?
    C18 C21 H21 . . 123.7 ?
    S3A C21 H21 . . 118.3 ?
    C20 C21 H21A . . 126.4 ?
    C18 C21 H21A . . 121.0 ?
    S3A C21 H21A . . 121.0 ?
loop_
    _geom_torsion_atom_site_label_1
    _geom_torsion_atom_site_label_2
    _geom_torsion_atom_site_label_3
    _geom_torsion_atom_site_label_4
    _geom_torsion_site_symmetry_1
    _geom_torsion_site_symmetry_2
    _geom_torsion_site_symmetry_3
    _geom_torsion_site_symmetry_4
    _geom_torsion
    _geom_torsion_publ_flag
    C8 N1 C1 C2 . . . . -80.05(18) ?
    C15 N1 C1 C2 . . . . 156.79(15) ?
    C3 N2 C2 C1 . . . . 109.39(18) ?
    N1 C1 C2 N2 . . . . -74.34(19) ?
    C2 N2 C3 C4 . . . . 176.83(15) ?
    N2 C3 C4 C5 . . . . -173.54(17) ?
    N2 C3 C4 C7 . . . . 3.2(3) ?
    C7 C4 C5 S1 . . . . -0.38(19) ?
    C3 C4 C5 S1 . . . . 176.71(13) ?
    C6 S1 C5 C4 . . . . 0.30(15) ?
    C5 S1 C6 C7 . . . . -0.13(15) ?
    S1 C6 C7 C4 . . . . -0.1(2) ?
    C5 C4 C7 C6 . . . . 0.3(2) ?
    C3 C4 C7 C6 . . . . -176.75(16) ?
    C15 N1 C8 C9 . . . . -79.14(17) ?
    C1 N1 C8 C9 . . . . 157.46(15) ?
    C10 N3 C9 C8 . . . . 112.60(19) ?
    N1 C8 C9 N3 . . . . -74.04(19) ?
    C9 N3 C10 C11 . . . . 176.80(15) ?
    N3 C10 C11 C12 . . . . -178.59(18) ?
    N3 C10 C11 C14 . . . . -2.2(3) ?
    C14 C11 C12 S2 . . . . -0.2(2) ?
    C10 C11 C12 S2 . . . . 176.66(13) ?
    C13 S2 C12 C11 . . . . -0.32(15) ?
    C12 S2 C13 C14 . . . . 0.73(14) ?
    S2 C13 C14 C11 . . . . -0.95(19) ?
    C12 C11 C14 C13 . . . . 0.7(2) ?
    C10 C11 C14 C13 . . . . -175.99(16) ?
    C8 N1 C15 C16 . . . . 156.43(15) ?
    C1 N1 C15 C16 . . . . -80.51(18) ?
    C17 N4 C16 C15 . . . . 120.22(18) ?
    N1 C15 C16 N4 . . . . -75.56(19) ?
    C16 N4 C17 C18 . . . . 177.60(16) ?
    C19 S3 C20 C21 . . . . -1.2(6) ?
    C21 S3A C20A C19 . . . . 3.9(11) ?
    N4 C17 C18 C19 . . . . -10.2(3) ?
    N4 C17 C18 C21 . . . . 171.36(18) ?
    S3A C20A C19 C18 . . . . -4.2(11) ?
    S3A C20A C19 S3 . . . . 146(7) ?
    C21 C18 C19 C20A . . . . 2.7(7) ?
    C17 C18 C19 C20A . . . . -175.9(7) ?
    C21 C18 C19 S3 . . . . -0.5(2) ?
    C17 C18 C19 S3 . . . . -179.13(15) ?
    C20 S3 C19 C20A . . . . -30(6) ?
    C20 S3 C19 C18 . . . . 1.0(4) ?
    S3 C20 C21 C18 . . . . 1.2(8) ?
    S3 C20 C21 S3A . . . . -172(9) ?
    C19 C18 C21 C20 . . . . -0.4(5) ?
    C17 C18 C21 C20 . . . . 178.2(5) ?
    C19 C18 C21 S3A . . . . 0.3(5) ?
    C17 C18 C21 S3A . . . . 178.9(5) ?
    C20A S3A C21 C20 . . . . 5(8) ?
    C20A S3A C21 C18 . . . . -2.3(8) ?
loop_
    _geom_hbond_atom_site_label_D
    _geom_hbond_atom_site_label_H
    _geom_hbond_atom_site_label_A
    _geom_hbond_site_symmetry_A
    _geom_hbond_distance_DH
    _geom_hbond_distance_HA
    _geom_hbond_distance_DA
    _geom_hbond_angle_DHA
    C20 H20 N2 6_565 0.95 2.55 3.354(7) 142.5
    C21 H21 Cg1 . 0.95 2.61 3.437(2) 146.0
    C5 H5 Cg2 . 0.95 2.65 3.452(2) 142.1
    C12 H12 Cg3 . 0.95 2.61 3.432(3) 144.5
