# Supplementary material for: Tris{2-[(3-thien­yl)methyl­idene­amino]­eth­yl}amine
Source: Acta Crystallogr Sect E Struct Rep Online. 2010 Oct 9;66(Pt 11):o2739–40. doi: 10.1107/S1600536810039206 (PMC3009092; doi:10.1107/S1600536810039206)
Supplement: Supplementary file 2 [file e-66-o2739-Isup2.hkl]

#
# h,k,l, Fc-squared, Fo-squared, sigma(Fo-squared) and status flag
#
data_I
_shelx_title ' Alamgir25 in C2/c'
_shelx_refln_list_code          4
_shelx_F_calc_maximum      484.60
_exptl_crystal_F_000      1808.00
_reflns_d_resolution_high  0.8300
 
loop_
 _symmetry_equiv_pos_as_xyz
 'x, y, z'
 '-x, y, -z+1/2'
 'x+1/2, y+1/2, z'
 '-x+1/2, y+1/2, -z+1/2'
 '-x, -y, -z'
 'x, -y, z-1/2'
 '-x+1/2, -y+1/2, -z'
 'x+1/2, -y+1/2, z-1/2'
 
_cell_length_a    28.6940
_cell_length_b     9.2529
_cell_length_c    16.4270
_cell_angle_alpha  90.000
_cell_angle_beta   96.150
_cell_angle_gamma  90.000
 
_shelx_F_squared_multiplier     1.000
 
loop_
 _refln_index_h
 _refln_index_k
 _refln_index_l
 _refln_F_squared_calc
 _refln_F_squared_meas
 _refln_F_squared_sigma
 _refln_observed_status
   2   0   0     4012.88     3981.21    104.62 o
   4   0   0     2192.16     2049.13     62.53 o
   6   0   0     5316.78     5330.58    117.79 o
   8   0   0    33251.41    33346.06    877.26 o
  10   0   0     5281.53     4834.22    110.33 o
  12   0   0     1908.11     1215.31     45.76 o
  14   0   0    25939.06    25443.40    787.92 o
  16   0   0     7184.63     6819.89    159.21 o
  18   0   0     5466.16     4999.12    123.67 o
  20   0   0     3086.96     3187.91     87.17 o
  22   0   0     3918.69     3546.96     84.60 o
  24   0   0      586.44      668.20     34.17 o
  26   0   0     4440.39     4547.80    115.69 o
  28   0   0       40.66       53.59     15.17 o
  30   0   0      376.27      515.98     34.43 o
  32   0   0     1017.81      961.19     58.82 o
  34   0   0      205.76      201.02     24.74 o
   1   1   0      311.28      365.99     12.56 o
   3   1   0      168.02      238.62      8.84 o
   5   1   0    17422.79    16147.26    303.22 o
   7   1   0    54457.83    53662.23    815.46 o
   9   1   0     2270.34     2578.84     44.16 o
  11   1   0     4742.98     4570.99    106.50 o
  13   1   0     6437.49     7759.78    180.98 o
  15   1   0     1225.54     1026.20     25.29 o
  17   1   0    22168.23    21849.58    337.07 o
  19   1   0    10341.58    10838.53    175.23 o
  21   1   0      185.96      220.70     13.53 o
  23   1   0     1856.69     1916.60     45.12 o
  25   1   0    19789.07    20313.50    321.16 o
  27   1   0     7007.43     6878.12    143.99 o
  29   1   0      151.24      191.39     18.21 o
  31   1   0     3479.38     3696.84    135.55 o
  33   1   0      506.92      507.04     23.74 o
   0   2   0    39801.02    40866.29   1080.05 o
   2   2   0     3956.70     3347.49     66.52 o
   4   2   0    18895.27    18535.74    349.73 o
   6   2   0    87095.17    87122.71   1447.22 o
   8   2   0      217.23      337.49     13.83 o
  10   2   0      168.64      101.34      8.58 o
  12   2   0       19.24       22.14      7.78 o
  14   2   0       21.47       18.30      6.42 o
  16   2   0     5290.39     5288.01    100.19 o
  18   2   0     9053.93     8853.11    160.60 o
  20   2   0     7507.12     7236.09    154.55 o
  22   2   0     1810.93     1920.40     56.01 o
  24   2   0     4943.76     4662.56    107.26 o
  26   2   0       30.26       52.84     14.87 o
  28   2   0      346.44      340.63     28.80 o
  30   2   0     1565.23     1487.19     59.24 o
  32   2   0     2842.82     2975.91    101.64 o
   1   3   0     2303.30     2493.71     57.19 o
   3   3   0     3580.61     3658.56     68.29 o
   5   3   0    13039.74    13978.79    308.92 o
   7   3   0      499.68      502.87     20.25 o
   9   3   0       17.29       47.78      9.55 o
  11   3   0     1372.12     1483.50     39.31 o
  13   3   0     8884.22     9131.02    162.16 o
  15   3   0     1896.48     2310.24     51.55 o
  17   3   0      507.33      421.05     21.85 o
  19   3   0     1216.75     1230.35     40.31 o
  21   3   0      153.68      178.64     15.54 o
  23   3   0      875.76     1052.94     43.77 o
  25   3   0     1905.81     2139.16     61.06 o
  27   3   0       61.60       43.74     13.00 o
  29   3   0      928.34      897.05     36.72 o
  31   3   0      149.08      150.31     15.36 o
  33   3   0       70.23       43.29     17.01 o
   0   4   0     1147.88      583.95     37.17 o
   2   4   0        8.34      158.23     13.63 o
   4   4   0       49.71       14.27     23.96 o
   6   4   0     8696.55    10186.59    231.32 o
   8   4   0      316.02      402.35     15.88 o
  10   4   0     6615.00     6807.71    138.56 o
  12   4   0      221.70      218.35     28.57 o
  14   4   0     1352.12     1192.85     55.60 o
  16   4   0      207.86      213.39     20.70 o
  18   4   0     2919.43     2880.53     93.13 o
  20   4   0       11.52       25.54     11.29 o
  22   4   0    13371.99    13196.90    259.53 o
  24   4   0        7.47        9.82     13.03 o
  26   4   0     3398.01     3793.81     89.46 o
  28   4   0     1194.63     1293.17     45.27 o
  30   4   0      952.36      978.11     37.19 o
  32   4   0      516.59      617.29     37.13 o
   1   5   0      824.33      861.10     37.74 o
   3   5   0      619.09      499.15     27.88 o
   5   5   0    16800.78    17500.09    477.61 o
   7   5   0     9418.02     9764.14    225.32 o
   9   5   0     1369.65     1143.41     48.95 o
  11   5   0     5209.96     4999.15    211.60 o
  13   5   0      942.26     1035.15     49.77 o
  15   5   0     3213.41     3495.71     95.38 o
  17   5   0      709.26      738.69     29.32 o
  19   5   0     4555.61     4507.08     89.71 o
  21   5   0     1358.74     1330.37     38.00 o
  23   5   0      534.30      550.72     41.21 o
  25   5   0       28.71       25.53     16.25 o
  27   5   0     3487.60     3359.90     86.24 o
  29   5   0      564.31      527.11     23.31 o
   0   6   0    67382.80    64336.39   2423.37 o
   2   6   0     5343.32     4795.00    157.19 o
   4   6   0     4100.02     3678.12    118.60 o
   6   6   0       74.08       89.73     16.29 o
   8   6   0      102.56      100.49     23.19 o
  10   6   0      718.19      584.81     49.51 o
  12   6   0     1298.69     1121.41     38.85 o
  14   6   0     6977.35     6800.47    174.40 o
  16   6   0     5138.58     5141.55    151.51 o
  18   6   0      956.07      922.10     48.92 o
  20   6   0     3182.58     2893.29     93.86 o
  22   6   0      619.42      634.23     54.14 o
  24   6   0        0.78      -10.82     21.64 o
  26   6   0     1477.96     1596.01     47.24 o
  28   6   0        1.31       10.05      9.84 o
   1   7   0      139.47      169.72     19.59 o
   3   7   0       75.58       82.48     15.99 o
   5   7   0      131.81      125.47     18.12 o
   7   7   0     1256.35     1138.55     60.01 o
   9   7   0     1096.11     1189.50     48.10 o
  11   7   0     2655.43     2732.66     83.29 o
  13   7   0     3407.81     3269.84     94.09 o
  15   7   0      812.16      753.63     37.32 o
  17   7   0     2470.22     2305.60     69.99 o
  19   7   0      251.58      243.82     22.88 o
  21   7   0      486.17      462.46     40.21 o
  23   7   0        0.29       20.10     18.55 o
  25   7   0     2822.74     2756.80     80.51 o
   0   8   0      871.43      942.06     56.47 o
   2   8   0      188.71      172.95     19.70 o
   4   8   0       27.22       62.24     16.79 o
   6   8   0     2278.36     2359.17     75.15 o
   8   8   0      369.32      338.27     26.43 o
  10   8   0      969.56     1140.52     46.89 o
  12   8   0      181.85      162.24     16.96 o
  14   8   0      512.06      418.76     22.58 o
  16   8   0        6.67        5.13      8.90 o
  18   8   0     4985.85     4760.14    135.12 o
  20   8   0     4661.98     4647.40    189.69 o
  22   8   0       47.28       37.10     18.55 o
   1   9   0      290.93      291.35     22.39 o
   3   9   0      576.21      632.55     31.65 o
   5   9   0       36.22       72.87     15.76 o
   7   9   0     1704.23     1730.41     70.55 o
   9   9   0     1959.34     1985.02     63.69 o
  11   9   0      533.13      503.92     28.21 o
  13   9   0     1336.10     1368.87     47.31 o
  15   9   0       65.22       61.67     12.32 o
  17   9   0      792.70      720.06     30.83 o
  19   9   0      259.67      321.65     30.93 o
   0  10   0     3594.76     3916.76    134.62 o
   2  10   0        1.68       20.58     11.94 o
   4  10   0      290.93      374.40     23.91 o
   6  10   0       22.19       41.45     15.74 o
   8  10   0     1453.67     1527.07     49.25 o
  10  10   0      217.13      247.21     18.42 o
  12  10   0      629.70      585.09     30.21 o
  14  10   0      621.36      674.67     35.19 o
   1  11   0     1120.10     1034.35     38.32 o
   3  11   0        9.92        6.96      9.84 o
   5  11   0      773.24      824.93     46.43 o
 -33   1   1     2744.21     2714.93     83.38 o
 -31   1   1      167.56      159.26     18.58 o
 -29   1   1     1417.30     1465.19     44.80 o
 -27   1   1      670.68      693.62     28.04 o
 -25   1   1     1547.79     1475.47     42.57 o
 -23   1   1      156.45      155.21     16.12 o
 -21   1   1    10245.83    10070.61    180.40 o
 -19   1   1     1757.93     1524.13     35.52 o
 -17   1   1     1172.24      956.22     25.20 o
 -15   1   1     1753.98     1417.12     28.43 o
 -13   1   1     6860.21     6781.00    129.45 o
 -11   1   1      615.94      658.30     23.84 o
  -9   1   1    12149.54    12922.31    245.19 o
  -7   1   1   149260.34   145562.19   2694.79 o
  -5   1   1     5857.13     5144.44     98.94 o
  -3   1   1    12890.70    12091.24    226.52 o
  -1   1   1     6973.69     7051.54    132.67 o
   1   1   1     2850.13     2978.86     59.35 o
   3   1   1      179.26      146.48      5.48 o
   5   1   1    12150.80    12103.69    204.02 o
   7   1   1      377.21      387.65     10.69 o
   9   1   1    13229.74    13133.22    204.13 o
  11   1   1     4169.78     4538.57     92.25 o
  13   1   1       15.54       99.98      9.50 o
  15   1   1     5504.54     4900.50     84.32 o
  17   1   1      583.25      356.18     17.24 o
  19   1   1     7677.54     7777.79    130.41 o
  21   1   1      760.62      860.05     27.28 o
  23   1   1       12.93        7.46      8.66 o
  25   1   1     3996.61     3999.21     76.93 o
  27   1   1     6238.14     6104.18    117.00 o
  29   1   1     2905.17     2991.51     71.91 o
  31   1   1      133.61      144.48     16.91 o
  33   1   1      308.24      279.66     17.16 o
 -32   2   1     3084.79     2919.85    186.67 o
 -30   2   1       16.72       10.09     14.02 o
 -28   2   1     1025.89     1060.80     42.44 o
 -26   2   1     5341.11     5420.21    120.94 o
 -24   2   1     1917.64     1990.01     58.77 o
 -22   2   1      168.34      234.80     19.56 o
 -20   2   1      832.06      804.95     31.37 o
 -18   2   1     1459.97     1513.34     35.28 o
 -16   2   1      802.72      935.14     22.59 o
 -14   2   1    17706.92    19508.63    302.15 o
 -12   2   1      125.24      194.06     11.57 o
 -10   2   1      155.24      259.53     14.06 o
  -8   2   1    11407.00    12681.60    241.50 o
  -6   2   1        7.83       47.76      9.33 o
  -4   2   1    36949.21    39045.64    727.69 o
  -2   2   1    26074.72    27256.56    590.31 o
   0   2   1       37.40       36.40     11.50 o
   2   2   1    57428.31    57985.59   1217.58 o
   4   2   1    27763.96    26687.32    515.78 o
   6   2   1      926.73      890.83     20.60 o
   8   2   1     3014.99     3185.48     55.07 o
  10   2   1    13517.67    13186.49    253.22 o
  12   2   1       86.58      264.89     12.38 o
  14   2   1     2543.42     2523.97     59.17 o
  16   2   1     5368.56     5105.79    109.88 o
  18   2   1     2381.15     2288.66     59.74 o
  20   2   1      851.53      780.08     29.43 o
  22   2   1        2.88       12.83     10.05 o
  24   2   1       22.21       20.80     12.38 o
  26   2   1      162.18      191.55     17.45 o
  28   2   1       28.37       71.19     13.10 o
  30   2   1      967.20      977.79     37.29 o
  32   2   1     1448.59     1562.46     46.30 o
 -33   3   1      860.86      842.09     35.46 o
 -31   3   1      224.68      314.13     20.59 o
 -29   3   1        0.26        6.07     14.73 o
 -27   3   1       35.83       51.69     14.60 o
 -25   3   1      234.97      245.57     22.40 o
 -23   3   1       72.93       38.57     13.10 o
 -21   3   1     1990.21     1897.62     55.52 o
 -19   3   1     1164.83     1414.65     43.49 o
 -17   3   1     3187.10     3451.29     80.22 o
 -15   3   1     3475.47     3462.90     73.46 o
 -13   3   1     7721.74     8485.82    162.85 o
 -11   3   1     3704.00     3295.18     97.39 o
  -9   3   1    16907.84    16065.50    307.14 o
  -7   3   1       27.39      101.40      8.17 o
  -5   3   1     7096.83     6949.69    136.77 o
  -3   3   1     3526.58     2990.90     72.19 o
  -1   3   1     9088.84     9269.13    206.36 o
   1   3   1     4585.84     4012.29     81.39 o
   3   3   1    19339.03    18151.43    350.54 o
   5   3   1     1497.82     2381.10     59.75 o
   7   3   1    13970.66    13028.28    290.02 o
   9   3   1    59055.42    59088.20   1103.27 o
  11   3   1     2475.70     2947.76     60.00 o
  13   3   1       19.12       19.03      9.03 o
  15   3   1     4820.78     4957.05    108.01 o
  17   3   1    16280.41    15606.40    445.75 o
  19   3   1     6282.11     6113.08    133.22 o
  21   3   1     6301.69     6512.96    122.67 o
  23   3   1     5177.62     5353.20    105.84 o
  25   3   1      183.87      189.34     16.83 o
  27   3   1     2478.26     2364.80     53.26 o
  29   3   1        9.79        2.12     11.74 o
  31   3   1      619.93      714.21     43.63 o
 -32   4   1     1172.07     1125.74     66.59 o
 -30   4   1       31.58       14.57     13.71 o
 -28   4   1      302.84      284.44     27.87 o
 -26   4   1     5489.72     5649.21    122.71 o
 -24   4   1       68.19       80.30     18.07 o
 -22   4   1     7849.85     7920.83    165.35 o
 -20   4   1      855.41      787.18     27.95 o
 -18   4   1     1309.64     1074.73     37.33 o
 -16   4   1        2.03        9.72     13.16 o
 -14   4   1    27792.64    27105.42    513.04 o
 -12   4   1      228.17      295.60     14.82 o
 -10   4   1      184.30      230.97     19.64 o
  -8   4   1    25381.38    26492.54    502.68 o
  -6   4   1     3702.91     3744.28     80.42 o
  -4   4   1     1239.55     1386.02     40.42 o
  -2   4   1    22896.45    24062.76    527.54 o
   0   4   1     5020.50     5187.83    121.52 o
   2   4   1     1170.23     1134.59     41.62 o
   4   4   1       28.66       20.19      8.87 o
   6   4   1     2124.69     2100.70     69.07 o
   8   4   1     4205.85     4596.71    165.33 o
  10   4   1    19005.11    18260.17    522.19 o
  12   4   1     1616.72     1747.18     82.46 o
  14   4   1     1843.97     2000.93     62.34 o
  16   4   1     7282.95     6873.50    179.39 o
  18   4   1      571.44      493.64     20.59 o
  20   4   1      239.76      316.18     32.85 o
  22   4   1      145.13      149.89     14.52 o
  24   4   1      821.50      844.14     31.16 o
  26   4   1        5.84        4.89     10.47 o
  28   4   1      789.59      921.47     36.03 o
  30   4   1      961.45      923.04     32.83 o
 -29   5   1     4222.48     4020.94    200.53 o
 -27   5   1     3720.99     3793.30    118.44 o
 -25   5   1      324.37      370.15     25.58 o
 -23   5   1     3021.62     2913.19     73.80 o
 -21   5   1     7102.60     6988.51    147.33 o
 -19   5   1     4168.75     4233.89     85.00 o
 -17   5   1     9161.32     8823.40    142.70 o
 -15   5   1     5786.79     5229.02    224.10 o
 -13   5   1     4666.69     4909.22    209.86 o
 -11   5   1      826.14      787.64     52.61 o
  -9   5   1      196.33      225.78     23.19 o
  -7   5   1    21708.63    20977.98    466.66 o
  -5   5   1     2928.71     2717.31     73.31 o
  -3   5   1    10723.14    10940.01    304.05 o
  -1   5   1      127.37      220.49     17.39 o
   1   5   1      565.57      605.61     30.07 o
   3   5   1      796.80      862.94     37.74 o
   5   5   1     1893.28     1829.48     64.63 o
   7   5   1     1317.42      941.89     41.57 o
   9   5   1     5561.67     5552.87    136.86 o
  11   5   1     2034.93     2010.37     75.68 o
  13   5   1      729.04      640.43     35.76 o
  15   5   1    28460.28    27482.42    732.81 o
  17   5   1     5135.66     4962.70     95.31 o
  19   5   1     1078.87     1046.45     41.15 o
  21   5   1       66.99       96.52     11.84 o
  23   5   1     2470.91     2541.29     52.16 o
  25   5   1       12.48       30.04     12.10 o
  27   5   1     2685.63     2654.74     71.09 o
  29   5   1      912.90     1053.72     33.67 o
 -28   6   1      237.89      188.65     23.20 o
 -26   6   1       49.93       60.06     16.29 o
 -24   6   1       16.39       58.74     17.49 o
 -22   6   1     1662.70     1757.79     96.02 o
 -20   6   1     1048.77      989.40     44.99 o
 -18   6   1       31.72       43.47     12.66 o
 -16   6   1     5257.67     5058.88    132.92 o
 -14   6   1      672.83      598.20     33.90 o
 -12   6   1     5088.31     5129.82    135.62 o
 -10   6   1     2520.35     2355.09    116.28 o
  -8   6   1    11364.59    10653.64    424.64 o
  -6   6   1      197.15      299.96     34.02 o
  -4   6   1     3318.10     3672.31    117.96 o
  -2   6   1    24742.10    23262.25    633.30 o
   0   6   1      626.07      537.79     46.41 o
   2   6   1      197.28      324.56     24.58 o
   4   6   1      149.99      179.74     19.59 o
   6   6   1     7788.76     7489.20    308.99 o
   8   6   1        7.18       29.13     14.08 o
  10   6   1     1923.88     1752.28     94.51 o
  12   6   1     6603.63     6707.57    168.51 o
  14   6   1        1.80        2.37     14.27 o
  16   6   1    12311.65    12373.02    329.58 o
  18   6   1        0.10       -4.71     10.03 o
  20   6   1     2781.35     2824.00    119.06 o
  22   6   1      629.23      595.46     27.73 o
  24   6   1     3540.69     3333.13    102.06 o
  26   6   1      332.68      271.53     21.14 o
  28   6   1     2235.81     2269.00     99.26 o
 -25   7   1     2438.70     2382.25    100.81 o
 -23   7   1      423.51      456.25     40.21 o
 -21   7   1      365.68      405.18     40.21 o
 -19   7   1        3.91        3.22     13.37 o
 -17   7   1      129.47      177.23     15.50 o
 -15   7   1        3.86       30.94     26.96 o
 -13   7   1     6171.37     6229.91    158.52 o
 -11   7   1       25.00       37.39     15.23 o
  -9   7   1     3725.95     3597.00    101.56 o
  -7   7   1    13740.70    13824.83    324.02 o
  -5   7   1      893.23      828.94     39.80 o
  -3   7   1      125.36      175.30     23.32 o
  -1   7   1     4104.71     3538.25     95.00 o
   1   7   1      300.45      247.83     25.44 o
   3   7   1      520.64      431.04     30.07 o
   5   7   1       71.62       80.74     12.18 o
   7   7   1        9.80       30.71     15.98 o
   9   7   1     8851.88     8604.65    178.27 o
  11   7   1      131.52      145.94     16.64 o
  13   7   1       72.32      105.43     15.18 o
  15   7   1     1677.56     1680.28     49.27 o
  17   7   1     3187.37     3166.74     70.76 o
  19   7   1      377.36      435.80     29.82 o
  21   7   1      294.87      270.23     18.35 o
  23   7   1     2444.01     2316.51    106.99 o
  25   7   1     1840.19     1748.16     82.14 o
 -20   8   1      324.89      267.53     29.38 o
 -18   8   1     1839.83     1801.40     72.37 o
 -16   8   1      634.79      617.14     25.33 o
 -14   8   1       15.10        6.29     12.47 o
 -12   8   1     2221.25     2207.93     69.37 o
 -10   8   1     2977.97     3026.60    113.61 o
  -8   8   1     3026.60     2975.40     88.12 o
  -6   8   1       12.90       17.92     14.99 o
  -4   8   1       34.16       64.11     23.51 o
  -2   8   1      625.56      618.98     41.69 o
   0   8   1     3055.23     3159.09     84.60 o
   2   8   1     7890.09     8022.73    181.24 o
   4   8   1      952.16      928.73     42.42 o
   6   8   1        0.05        8.84     13.69 o
   8   8   1     3265.63     3369.55     96.62 o
  10   8   1      194.21      210.92     21.83 o
  12   8   1      440.80      537.66     31.35 o
  14   8   1     6319.14     6712.95    167.52 o
  16   8   1       16.36       28.02     10.37 o
  18   8   1       42.71       35.91     15.46 o
  20   8   1       83.30       70.03     22.42 o
  22   8   1      198.74      191.73     24.74 o
 -19   9   1     1288.02     1293.16     66.59 o
 -17   9   1       76.33       63.71     28.60 o
 -15   9   1      547.19      552.51     21.39 o
 -13   9   1      398.48      361.01     22.97 o
 -11   9   1     1755.07     1950.12     61.77 o
  -9   9   1        7.00       25.06     14.05 o
  -7   9   1     3717.16     3897.06    105.92 o
  -5   9   1      298.74      286.72     23.61 o
  -3   9   1      154.00      167.18     17.62 o
  -1   9   1       15.50       32.76     13.91 o
   1   9   1     1232.14     1415.07     48.16 o
   3   9   1      172.43      251.37     23.24 o
   5   9   1     2334.58     2439.13     74.97 o
   7   9   1     8672.54     9031.54    219.38 o
   9   9   1     8469.40     9029.70    217.83 o
  11   9   1       68.89       27.37     13.35 o
  13   9   1     5727.01     5975.12    148.65 o
  15   9   1     1984.32     2171.07     70.12 o
  17   9   1      437.68      444.50     23.76 o
  19   9   1     1309.30     1421.81     69.70 o
 -14  10   1     1888.22     2063.27    125.56 o
 -12  10   1      883.55     1009.29     28.31 o
 -10  10   1     2454.40     2722.33     74.55 o
  -8  10   1       11.54       32.25     13.53 o
  -6  10   1     1431.50     1634.58     52.39 o
  -4  10   1        1.67        0.50     10.81 o
  -2  10   1      124.30      106.90     14.46 o
   0  10   1      118.30      111.86     14.95 o
   2  10   1      427.98      467.25     26.77 o
   4  10   1       23.10       14.84     12.37 o
   6  10   1     3243.76     3393.18     91.49 o
   8  10   1       32.00       30.95     12.50 o
  10  10   1      443.68      545.26     25.90 o
  12  10   1       30.19       24.37     12.11 o
  14  10   1     3110.56     2871.23     81.68 o
  -3  11   1     1238.52     1440.35     69.69 o
  -1  11   1      198.47      150.61     14.73 o
   1  11   1     3086.58     3314.95     93.89 o
   3  11   1      925.51      993.28     36.12 o
   5  11   1       48.91        7.73     13.91 o
 -34   0   2      349.85      361.91     34.03 o
 -32   0   2     5445.53     5332.16    214.78 o
 -30   0   2     7701.29     7290.94    357.92 o
 -28   0   2     4229.77     4153.52    135.07 o
 -26   0   2       10.28        1.26     32.46 o
 -24   0   2       74.41       71.72     17.24 o
 -22   0   2    11581.75    11289.77    416.92 o
 -20   0   2     4338.95     4367.68    111.50 o
 -18   0   2     6295.26     7194.12    169.36 o
 -16   0   2    11490.19    12724.95    283.05 o
 -14   0   2    29616.23    30262.96    561.86 o
 -12   0   2    13239.06    16736.50    446.25 o
 -10   0   2    88144.66    96519.03   2522.31 o
  -8   0   2    46631.81    49617.87   1298.40 o
  -6   0   2    13541.14    15790.63    416.71 o
  -4   0   2      128.54      185.37     10.83 o
  -2   0   2     1731.72     1703.64     35.72 o
   0   0   2     5532.08     5664.52    128.48 o
   2   0   2     1111.82     1230.93     51.29 o
   4   0   2    13780.26    14030.42    374.10 o
   6   0   2     2615.92     2769.93     63.68 o
   8   0   2    36711.18    35003.06    753.14 o
  10   0   2    18994.46    17352.91    467.92 o
  12   0   2     9844.21     9811.04    272.24 o
  14   0   2       33.13       17.51      9.49 o
  16   0   2    22859.31    24140.89    796.76 o
  18   0   2     2523.10     2708.71     76.36 o
  20   0   2    42515.36    41563.53    895.63 o
  22   0   2    20797.32    20126.64    381.33 o
  24   0   2      154.69      186.46     19.05 o
  26   0   2     1411.15     1486.75     47.84 o
  28   0   2     1404.84     1460.68     45.23 o
  30   0   2      346.29      296.07     28.61 o
  32   0   2     1565.34     1623.37     80.55 o
 -33   1   2        1.06       -1.06     10.98 o
 -31   1   2      216.49      239.70     25.54 o
 -29   1   2       74.38       61.41     13.95 o
 -27   1   2        3.32       27.41     12.25 o
 -25   1   2     5653.93     5598.60    123.59 o
 -23   1   2     8536.56     8551.21    175.48 o
 -21   1   2      601.35      706.07     27.10 o
 -19   1   2      579.25      561.90     20.03 o
 -17   1   2     5763.41     5412.69     92.46 o
 -15   1   2      420.20      423.72     13.77 o
 -13   1   2     1559.14     1760.86     34.81 o
 -11   1   2      628.16      730.50     24.35 o
  -9   1   2      421.39      619.98     20.67 o
  -7   1   2    24791.50    25926.33    498.60 o
  -5   1   2   234834.05   228937.13   7604.26 o
  -3   1   2     4524.17     4710.38     92.49 o
  -1   1   2      425.50      340.13     21.29 o
   1   1   2     9017.67     8518.42    136.76 o
   3   1   2   117842.53   118364.12   2014.84 o
   5   1   2       15.03       79.23      6.61 o
   7   1   2      310.08      198.94      7.62 o
   9   1   2     7298.34     7854.73    124.85 o
  11   1   2      450.61      458.37     13.88 o
  13   1   2     1767.41     1811.56     47.43 o
  15   1   2    24567.62    24461.16    413.77 o
  17   1   2      204.48      172.02     11.95 o
  19   1   2      592.39      550.01     20.68 o
  21   1   2     2164.06     2103.78     47.84 o
  23   1   2      260.09      262.54     15.23 o
  25   1   2     1788.99     1821.39     48.15 o
  27   1   2     2431.98     2455.47     64.11 o
  29   1   2     1571.07     1743.85     81.79 o
  31   1   2      789.18      818.77     32.89 o
  33   1   2      748.86      713.30     30.58 o
 -32   2   2      381.97      358.46     88.16 o
 -30   2   2      985.96     1027.37    114.52 o
 -28   2   2      326.84      371.35     24.24 o
 -26   2   2       55.47       79.89     15.77 o
 -24   2   2    12272.22    12678.00    294.80 o
 -22   2   2      886.79      996.31     37.64 o
 -20   2   2     4306.85     4204.17     84.42 o
 -18   2   2      105.06      136.69     11.83 o
 -16   2   2    12037.33    11577.18    183.13 o
 -14   2   2     7262.61     7187.41    116.50 o
 -12   2   2    16137.05    16158.18    308.97 o
 -10   2   2    26298.73    25841.28    613.20 o
  -8   2   2      687.49      780.23     21.36 o
  -6   2   2     1766.76     1902.67     41.24 o
  -4   2   2     3846.42     4443.95     79.68 o
  -2   2   2     8003.66     7629.62    145.83 o
   0   2   2     3230.46     2862.75     59.56 o
   2   2   2   148459.80   150553.19   2891.98 o
   4   2   2     3761.69     3264.65    122.30 o
   6   2   2     2820.34     2967.13     56.51 o
   8   2   2     6380.28     6601.56    119.46 o
  10   2   2     2611.67     3414.38     90.44 o
  12   2   2     7974.59     7805.75    139.78 o
  14   2   2     4448.95     4400.38    111.57 o
  16   2   2      240.52      260.42     27.55 o
  18   2   2      538.85      598.67     32.23 o
  20   2   2     3102.62     3348.21     83.30 o
  22   2   2      131.83      151.48     13.61 o
  24   2   2     2531.89     2432.94     58.48 o
  26   2   2      440.12      528.56     21.93 o
  28   2   2       37.64       80.67     16.26 o
  30   2   2        7.94       -1.38     11.33 o
  32   2   2      522.24      549.74     25.66 o
 -33   3   2        2.07       11.66     11.88 o
 -31   3   2        6.52       -2.62     17.00 o
 -29   3   2      648.85      724.87     42.49 o
 -27   3   2       83.19      103.66     22.76 o
 -25   3   2     1686.53     1735.25     53.15 o
 -23   3   2     7194.28     7167.31    222.87 o
 -21   3   2     1437.39     1329.61     45.07 o
 -19   3   2      709.99      659.56     27.75 o
 -17   3   2     2058.93     2395.60     57.77 o
 -15   3   2     3700.38     3556.70     71.33 o
 -13   3   2     4352.97     4914.89     92.17 o
 -11   3   2      308.57      369.20     22.42 o
  -9   3   2      594.77      641.96     23.68 o
  -7   3   2       71.04       71.02     13.61 o
  -5   3   2      228.53      254.50     11.80 o
  -3   3   2     3834.87     3984.06    106.82 o
  -1   3   2     8812.61     8556.57    191.53 o
   1   3   2    12573.53    13221.83    260.68 o
   3   3   2      310.86      385.21     19.87 o
   5   3   2     1975.11     2092.76     68.49 o
   7   3   2     4556.32     4376.57    127.79 o
   9   3   2     3068.56     2840.93     74.04 o
  11   3   2     7780.66     8346.41    167.63 o
  13   3   2      151.30      222.85     15.19 o
  15   3   2     5249.83     5209.66    161.48 o
  17   3   2      156.74      175.53     24.61 o
  19   3   2     1579.75     1503.47     48.97 o
  21   3   2      834.60      916.17     30.59 o
  23   3   2     2017.25     2127.57     47.32 o
  25   3   2     4148.45     4404.56     90.37 o
  27   3   2      646.63      642.04     26.25 o
  29   3   2      101.86      129.51     16.25 o
  31   3   2      315.74      357.48     20.60 o
 -32   4   2     1925.05     1838.80     83.72 o
 -30   4   2      120.00      122.98     27.06 o
 -28   4   2      186.84      208.55     25.54 o
 -26   4   2      116.19      107.49     16.30 o
 -24   4   2      355.37      381.88     29.02 o
 -22   4   2     1821.95     1766.19     53.97 o
 -20   4   2     5907.40     6248.49    134.53 o
 -18   4   2     2006.24     1947.29     43.48 o
 -16   4   2      361.55      441.91     22.16 o
 -14   4   2    21474.57    21849.29    363.02 o
 -12   4   2    20746.12    21593.86    366.39 o
 -10   4   2     4514.55     4742.54    115.73 o
  -8   4   2     2075.28     2373.50     63.95 o
  -6   4   2      137.48      307.80     28.53 o
  -4   4   2      598.21      932.52     26.79 o
  -2   4   2     6192.63     5871.06    174.94 o
   0   4   2    18274.29    18485.42    407.78 o
   2   4   2     3580.18     3437.56     84.98 o
   4   4   2     4141.87     3908.85    116.64 o
   6   4   2    15743.03    15816.46    476.04 o
   8   4   2    61420.88    63361.63   1810.61 o
  10   4   2     5547.12     6124.69    146.81 o
  12   4   2     2469.01     2072.40     53.91 o
  14   4   2     3414.21     3024.48    104.95 o
  16   4   2     1356.00     1458.03     52.93 o
  18   4   2        3.28       12.81     10.09 o
  20   4   2      249.85      266.11     16.40 o
  22   4   2      379.73      390.42     18.80 o
  24   4   2      759.21      761.43     25.08 o
  26   4   2      491.49      553.56     24.58 o
  28   4   2       76.66       43.96     12.91 o
  30   4   2     1129.90      965.29     45.79 o
 -29   5   2        1.74        5.41     14.21 o
 -27   5   2      454.01      471.79     39.44 o
 -25   5   2     1414.45     1252.64     47.06 o
 -23   5   2      517.88      477.74     30.53 o
 -21   5   2      105.42      135.20     22.06 o
 -19   5   2       24.82       25.51     17.49 o
 -17   5   2       94.68       56.71     13.31 o
 -15   5   2     3605.35     3574.98    159.89 o
 -13   5   2      220.96      273.68     30.92 o
 -11   5   2       98.24      106.17     17.78 o
  -9   5   2       35.57       59.11     12.02 o
  -7   5   2     1882.71     2021.37     75.16 o
  -5   5   2     2884.16     3431.51    107.40 o
  -3   5   2       96.84      147.81     12.85 o
  -1   5   2     5739.92     5886.87    140.36 o
   1   5   2     3014.51     2647.89    109.45 o
   3   5   2      977.47     1260.13     61.92 o
   5   5   2      105.42       37.57     10.82 o
   7   5   2     5074.32     5569.12    137.11 o
   9   5   2       12.13       -5.01      9.20 o
  11   5   2     1460.68     1599.04     68.05 o
  13   5   2     5411.20     5104.89    162.04 o
  15   5   2     2436.74     2186.28     51.74 o
  17   5   2     4114.67     4045.40     73.69 o
  19   5   2      153.27      222.89     15.44 o
  21   5   2     4040.73     4067.72     75.41 o
  23   5   2       14.80       22.94     10.23 o
  25   5   2      968.50     1030.36     39.11 o
  27   5   2      682.42      690.61     35.51 o
  29   5   2      861.05      871.46     29.05 o
 -28   6   2       33.72       26.28     17.00 o
 -26   6   2      243.93      221.47     22.88 o
 -24   6   2     1046.47     1073.39     58.04 o
 -22   6   2       52.30       80.39     29.37 o
 -20   6   2     3574.24     3521.34    164.51 o
 -18   6   2     1003.15      943.99     50.29 o
 -16   6   2     1010.98     1249.81     87.32 o
 -14   6   2      728.60      717.67     36.18 o
 -12   6   2     2632.28     2739.99     71.39 o
 -10   6   2       81.26       68.02     20.10 o
  -8   6   2      750.51      776.70     54.15 o
  -6   6   2     3793.09     3943.09    173.94 o
  -4   6   2      311.33      295.37     30.93 o
  -2   6   2        3.23      -15.46     15.46 o
   0   6   2       11.97       56.62     27.19 o
   2   6   2     1790.17     1590.81     61.35 o
   4   6   2     2747.17     2764.85     94.32 o
   6   6   2      775.85      725.94     38.25 o
   8   6   2     6082.40     5354.57    165.14 o
  10   6   2     6160.96     5348.72    270.13 o
  12   6   2     7536.54     7514.08    163.60 o
  14   6   2     1153.12     1265.23     44.94 o
  16   6   2     2331.86     2212.12     57.16 o
  18   6   2      233.54      240.23     19.69 o
  20   6   2     9727.35     9031.66    177.53 o
  22   6   2     2884.56     2969.05     75.68 o
  24   6   2     2391.67     2584.32    129.45 o
  26   6   2      562.63      601.76     43.31 o
  28   6   2       33.19       30.92     17.00 o
 -25   7   2      771.21      671.59     43.33 o
 -23   7   2     3475.91     3811.24    159.90 o
 -21   7   2     3833.55     3715.65    161.48 o
 -19   7   2     3602.86     3687.78    166.07 o
 -17   7   2      898.67      878.50     31.38 o
 -15   7   2      130.84      155.85     19.68 o
 -13   7   2      666.99      640.00     34.84 o
 -11   7   2      880.56      919.06     42.43 o
  -9   7   2     1071.39     1038.16     45.18 o
  -7   7   2     6238.47     6504.61    166.05 o
  -5   7   2    16396.89    16283.61    377.44 o
  -3   7   2     1371.02     1285.93     46.43 o
  -1   7   2      513.42      491.25     35.40 o
   1   7   2      488.36      444.50     26.33 o
   3   7   2       38.06       43.07     12.43 o
   5   7   2      497.09      501.29     30.80 o
   7   7   2      519.45      543.73     30.80 o
   9   7   2     3649.68     3241.94     93.72 o
  11   7   2     1102.00     1037.29     44.41 o
  13   7   2     4436.61     4643.16    123.48 o
  15   7   2     3120.42     3189.18     91.15 o
  17   7   2     2882.25     2829.09     74.59 o
  19   7   2     2930.49     2777.22     88.75 o
  21   7   2      723.96      634.15     32.15 o
  23   7   2      184.17      160.80     24.74 o
  25   7   2      297.00      227.33     24.74 o
 -22   8   2      239.55      238.13     24.74 o
 -20   8   2      201.38      214.92     29.38 o
 -18   8   2       27.25       31.26     17.39 o
 -16   8   2     1527.33     1511.23     41.82 o
 -14   8   2     6491.15     6395.29    159.46 o
 -12   8   2     7383.24     7113.30    177.34 o
 -10   8   2      165.72      166.45     20.38 o
  -8   8   2      913.79      930.27     42.03 o
  -6   8   2        8.29        7.10     14.12 o
  -4   8   2      218.04      239.24     21.55 o
  -2   8   2     1590.07     1564.36     70.63 o
   0   8   2        6.69       24.90     14.65 o
   2   8   2    16401.27    16389.82    343.84 o
   4   8   2     8934.79     9053.98    221.83 o
   6   8   2        1.16       12.91     13.83 o
   8   8   2     1837.07     1896.69     63.95 o
  10   8   2       65.61       78.04     17.25 o
  12   8   2       44.38       42.03     16.47 o
  14   8   2      411.48      336.52     27.12 o
  16   8   2      790.08      676.63     26.31 o
  18   8   2       11.42       -4.50     32.46 o
  20   8   2     1497.75     1314.98     46.94 o
  22   8   2       12.37       -1.55     15.46 o
 -17   9   2        0.90        4.64     21.64 o
 -15   9   2     1235.17     1323.70     99.08 o
 -13   9   2      348.31      410.28     38.66 o
 -11   9   2      184.91      161.01     23.41 o
  -9   9   2       93.84       95.30     21.73 o
  -7   9   2      549.76      607.54     40.28 o
  -5   9   2        4.72       47.38     19.05 o
  -3   9   2        4.26        8.91     12.46 o
  -1   9   2      528.23      605.44     30.90 o
   1   9   2     5323.16     5528.59    130.81 o
   3   9   2     1126.93     1209.72     47.83 o
   5   9   2      379.61      464.81     57.75 o
   7   9   2     1520.15     1545.40     54.65 o
   9   9   2       22.37       46.31     14.55 o
  11   9   2      222.82      235.77     20.60 o
  13   9   2      338.22      434.07     31.83 o
  15   9   2      333.27      439.73     21.21 o
  17   9   2       11.21       18.71     10.00 o
  19   9   2     3152.44     3083.20    127.37 o
 -12  10   2     3383.42     3653.45    121.07 o
 -10  10   2        3.26        4.79      9.62 o
  -8  10   2      172.64      223.49     17.23 o
  -6  10   2      379.23      428.87     24.27 o
  -4  10   2      129.50      129.74     16.43 o
  -2  10   2      209.60      208.74     26.11 o
   0  10   2      860.74     1038.35     35.96 o
   2  10   2      597.40      737.44     32.82 o
   4  10   2      163.96      191.80     18.52 o
   6  10   2      508.75      613.16     32.23 o
   8  10   2     3745.64     4196.21    168.62 o
  10  10   2     1690.15     1985.20     79.12 o
  12  10   2     1190.61     1364.63     42.50 o
  14  10   2      423.79      404.14     25.52 o
  -3  11   2        1.94      -12.37     12.37 o
  -1  11   2      952.69      988.93     36.07 o
   1  11   2       10.33       -3.48      8.54 o
   3  11   2      921.26      994.20     36.66 o
 -33   1   3      510.14      446.04     44.09 o
 -31   1   3      389.46      375.86     28.96 o
 -29   1   3      459.92      437.24     27.68 o
 -27   1   3     4012.80     4216.41    112.03 o
 -25   1   3      314.43      400.05     32.90 o
 -23   1   3      128.40      141.25     17.01 o
 -21   1   3     4192.12     4226.92     77.64 o
 -19   1   3     6108.61     6008.25    112.48 o
 -17   1   3       30.95       16.22      6.18 o
 -15   1   3     2775.53     3261.97     54.39 o
 -13   1   3      464.46      397.05     12.75 o
 -11   1   3     1478.58     2071.29     52.75 o
  -9   1   3     1136.57      868.23     22.50 o
  -7   1   3     1586.99     1240.64     28.34 o
  -5   1   3    94611.27    93640.91   1778.55 o
  -3   1   3     8335.02     7897.36    127.54 o
  -1   1   3     7904.10     8953.78    174.76 o
   1   1   3    65009.07    65923.24   1042.11 o
   3   1   3      897.00      924.55     19.25 o
   5   1   3    19810.47    18403.40    310.49 o
   7   1   3     1240.18     1101.39     24.66 o
   9   1   3    10218.93    10908.16    171.58 o
  11   1   3    12704.33    12846.82    274.77 o
  13   1   3       10.47       23.26      6.01 o
  15   1   3     8173.87     7467.08    122.56 o
  17   1   3       99.95       80.53     11.63 o
  19   1   3      107.88      211.15     16.03 o
  21   1   3     3040.93     3038.12     50.75 o
  23   1   3      306.25      307.82     15.44 o
  25   1   3      858.31     1073.44     35.02 o
  27   1   3      306.42      296.45     19.40 o
  29   1   3      154.01      223.53     19.84 o
  31   1   3      173.13      244.66     24.14 o
  33   1   3      768.16      732.74     30.08 o
 -32   2   3      116.23      113.13     18.01 o
 -30   2   3      227.38      309.10     30.15 o
 -28   2   3     2058.00     1850.72     61.63 o
 -26   2   3     1444.16     1555.92     99.24 o
 -24   2   3      538.92      583.83     24.88 o
 -22   2   3     5263.06     5344.34    127.26 o
 -20   2   3      315.78      319.60     17.05 o
 -18   2   3     1081.72     1056.94     31.51 o
 -16   2   3      715.45      911.99     25.37 o
 -14   2   3     8124.22     9381.43    149.30 o
 -12   2   3      195.37      165.31     13.31 o
 -10   2   3       92.07      161.07     10.11 o
  -8   2   3     1267.61     1557.99     40.91 o
  -6   2   3    14838.23    14085.63    427.45 o
  -4   2   3      860.47     1166.27     24.23 o
  -2   2   3    30875.42    31113.57    588.49 o
   0   2   3     3671.40     3306.08     60.93 o
   2   2   3    48094.84    49692.84    849.11 o
   4   2   3     2800.60     2904.59     77.08 o
   6   2   3      387.61      437.57     27.93 o
   8   2   3      377.80      363.26     15.57 o
  10   2   3        1.76       26.70      6.52 o
  12   2   3     1954.37     2374.55     65.83 o
  14   2   3       14.53       24.16      9.87 o
  16   2   3     5126.43     4730.02    149.43 o
  18   2   3     1553.34     1377.43     51.62 o
  20   2   3     1621.42     1545.15     35.29 o
  22   2   3     2729.55     2746.76     56.86 o
  24   2   3     1286.37     1247.53     30.96 o
  26   2   3      130.59      111.45     14.91 o
  28   2   3       18.51       17.43     11.89 o
  30   2   3      797.47      783.74     31.53 o
  32   2   3     5896.50     5992.30    133.56 o
 -33   3   3      780.46      878.37     36.55 o
 -31   3   3     6727.57     7440.28    539.48 o
 -29   3   3      106.01      196.09     37.88 o
 -27   3   3     7006.86     7153.32    170.45 o
 -25   3   3     6569.37     6932.61    147.62 o
 -23   3   3      232.98      208.27     20.73 o
 -21   3   3     7586.24     7166.14    129.41 o
 -19   3   3     9670.80     9117.21    161.39 o
 -17   3   3     4431.39     4396.83    119.67 o
 -15   3   3     3010.30     2880.00     53.73 o
 -13   3   3     1218.52     1170.66     29.59 o
 -11   3   3    11410.07    11253.63    267.81 o
  -9   3   3     2090.40     2012.59     53.16 o
  -7   3   3     3428.57     3895.65     95.35 o
  -5   3   3    21336.39    21319.04    402.36 o
  -3   3   3     6413.18     6059.64    119.51 o
  -1   3   3    18610.54    20027.42    347.50 o
   1   3   3      933.08      912.22     21.81 o
   3   3   3    15902.89    16447.50    286.18 o
   5   3   3      863.41     1170.09     34.56 o
   7   3   3      997.13     1462.85     58.89 o
   9   3   3     3329.22     4223.46    104.82 o
  11   3   3    11541.23    11887.15    233.68 o
  13   3   3     3324.18     3283.29    105.61 o
  15   3   3      393.18      373.50     37.12 o
  17   3   3    21860.52    20170.28    574.85 o
  19   3   3     3774.38     3554.82     68.58 o
  21   3   3     1405.02     1390.91     36.53 o
  23   3   3     1455.81     1590.26     39.02 o
  25   3   3     2316.21     2336.79     48.21 o
  27   3   3     3901.40     4270.75     94.58 o
  29   3   3    10312.89    10778.82    257.55 o
  31   3   3     7167.20     7490.38    236.86 o
 -32   4   3     2462.20     2332.27    100.86 o
 -30   4   3      186.31      175.61     21.30 o
 -28   4   3     2050.18     1946.63     73.91 o
 -26   4   3       36.70       60.36     14.28 o
 -24   4   3     1803.16     1999.02     57.11 o
 -22   4   3      799.08      745.96     32.64 o
 -20   4   3       13.02        6.08     11.16 o
 -18   4   3     4108.50     4125.74     68.96 o
 -16   4   3      764.12      721.16     24.27 o
 -14   4   3     3968.25     3962.97     76.65 o
 -12   4   3      238.64      356.26     25.37 o
 -10   4   3     1069.18     1233.19     39.57 o
  -8   4   3     2641.56     2866.63     74.50 o
  -6   4   3     7337.97     6999.34    161.76 o
  -4   4   3     1760.74     1560.14     44.62 o
  -2   4   3      110.34      241.01     11.51 o
   0   4   3    11647.67    11270.56    235.67 o
   2   4   3    26651.48    29063.56    548.07 o
   4   4   3     3450.32     3563.77     89.70 o
   6   4   3      691.88      761.31     29.52 o
   8   4   3       76.60      117.62     13.02 o
  10   4   3       23.75       48.35     10.82 o
  12   4   3     5910.66     5486.35    118.65 o
  14   4   3     8844.92     8476.89    251.20 o
  16   4   3     2754.96     2714.39    100.90 o
  18   4   3     4774.49     4430.77     81.20 o
  20   4   3       30.22       23.75     10.61 o
  22   4   3      770.78      809.45     26.91 o
  24   4   3        3.65       15.65      9.69 o
  26   4   3       45.09       72.64     13.73 o
  28   4   3       47.23       51.11     12.77 o
  30   4   3      722.61      722.70     26.05 o
 -29   5   3       47.24       64.83     16.29 o
 -27   5   3        1.27        2.72     33.24 o
 -25   5   3     4873.65     4922.55    187.31 o
 -23   5   3        0.97      -13.33     15.60 o
 -21   5   3     3388.48     3421.92    130.33 o
 -19   5   3      406.05      414.62     36.04 o
 -17   5   3      283.93      292.44     24.57 o
 -15   5   3      737.81      827.34     34.08 o
 -13   5   3    16118.91    15671.79    410.48 o
 -11   5   3      192.64      238.81     16.83 o
  -9   5   3     1564.14     1584.47     47.31 o
  -7   5   3    24068.51    23701.90    439.47 o
  -5   5   3     6679.03     6422.56    153.31 o
  -3   5   3       90.31       65.14     19.33 o
  -1   5   3     6796.51     6565.15    189.21 o
   1   5   3    23302.08    23054.82    506.83 o
   3   5   3      286.04      199.62     18.02 o
   5   5   3     9549.73     8294.89    194.91 o
   7   5   3     7113.25     6013.91    147.65 o
   9   5   3     1288.44     1171.63     43.33 o
  11   5   3    12324.73    11508.48    269.25 o
  13   5   3       24.23       -8.50     30.92 o
  15   5   3     5976.37     5519.88    116.05 o
  17   5   3      655.46      658.56     23.04 o
  19   5   3     4094.12     4085.97     76.03 o
  21   5   3     2330.83     2495.71     52.14 o
  23   5   3      172.25      161.24     13.06 o
  25   5   3      399.37      417.17     19.15 o
  27   5   3        9.88       35.34     11.18 o
  29   5   3        3.68       -1.55     20.10 o
 -28   6   3      147.98      156.16     24.74 o
 -26   6   3      178.77      146.72     20.20 o
 -24   6   3     5346.31     5368.60    158.34 o
 -22   6   3      523.44      535.17     54.14 o
 -20   6   3      311.87      306.18     44.84 o
 -18   6   3      797.94      884.99     72.72 o
 -16   6   3     1513.02     1428.82     52.03 o
 -14   6   3      307.62      319.66     22.11 o
 -12   6   3      562.72      524.92     46.22 o
 -10   6   3      726.83      785.19     50.28 o
  -8   6   3       18.31       30.92     17.00 o
  -6   6   3     2974.53     2761.50    128.77 o
  -4   6   3     1673.14     1696.16     89.84 o
  -2   6   3      203.13      208.74     29.38 o
   0   6   3      197.60      256.67     30.92 o
   2   6   3       32.64       55.65     21.64 o
   4   6   3      690.45      781.49     40.48 o
   6   6   3     2914.41     2780.68     99.28 o
   8   6   3       21.57       17.97     16.23 o
  10   6   3     5670.07     5424.02    529.02 o
  12   6   3     9242.14     8756.35    211.47 o
  14   6   3       28.37       32.81     12.60 o
  16   6   3      247.63      254.68     19.28 o
  18   6   3     4380.71     4445.81     87.33 o
  20   6   3     1704.75     1570.57     40.13 o
  22   6   3      117.95      104.89     16.34 o
  24   6   3       14.64       25.61     12.53 o
  26   6   3        7.59       -1.55     13.91 o
 -25   7   3      343.21      408.29     35.57 o
 -23   7   3      517.32      549.12     44.86 o
 -21   7   3      488.77      570.73     49.49 o
 -19   7   3     1671.56     1663.35     96.02 o
 -17   7   3      208.63      253.41     40.20 o
 -15   7   3      102.16       98.24     17.53 o
 -13   7   3     6071.36     5899.36    161.42 o
 -11   7   3      179.16      206.34     21.94 o
  -9   7   3      625.31      632.57     34.71 o
  -7   7   3     6129.98     6429.60    164.83 o
  -5   7   3    17253.01    16441.66    382.16 o
  -3   7   3     6748.76     6781.91    171.83 o
  -1   7   3     1055.49     1083.19     41.94 o
   1   7   3      135.70      128.75     17.59 o
   3   7   3     3247.87     3044.02    175.51 o
   5   7   3     5483.28     5279.20    243.08 o
   7   7   3      156.68      154.67     20.92 o
   9   7   3    11791.88    11797.59    278.97 o
  11   7   3       42.45       29.66     22.66 o
  13   7   3     1250.98     1136.65     58.12 o
  15   7   3      359.68      380.29     28.96 o
  17   7   3     1545.74     1533.23     60.90 o
  19   7   3      771.73      621.19     68.85 o
  21   7   3      351.26      365.11     27.84 o
  23   7   3     1992.07     1806.96     57.34 o
  25   7   3       38.60       47.92     17.00 o
 -22   8   3     4481.21     4373.67    171.09 o
 -20   8   3     1055.63     1255.32     66.56 o
 -18   8   3      536.54      541.91     37.54 o
 -16   8   3     1493.33     1468.33     66.55 o
 -14   8   3     2258.43     2195.82     67.65 o
 -12   8   3     6058.18     6091.90    203.49 o
 -10   8   3       31.29       43.71     16.72 o
  -8   8   3      902.19      925.04     41.86 o
  -6   8   3     1696.58     1702.33     60.65 o
  -4   8   3     1521.02     1338.05     48.20 o
  -2   8   3       70.97       93.84     16.96 o
   0   8   3     1016.86     1057.24     41.88 o
   2   8   3     2118.80     2194.06    116.21 o
   4   8   3      133.65      156.91     20.98 o
   6   8   3       88.16       98.32     17.96 o
   8   8   3      938.74      801.18     38.94 o
  10   8   3        7.65       19.51     13.96 o
  12   8   3     1694.35     1726.82     58.90 o
  14   8   3     1646.93     1659.29     56.15 o
  16   8   3     2715.03     2684.49     95.08 o
  18   8   3     1882.95     1710.60     59.64 o
  20   8   3      877.85      826.63     39.46 o
  22   8   3     2333.28     2167.01     94.62 o
 -17   9   3     1733.13     1862.36    117.75 o
 -15   9   3     1049.75     1143.50     58.82 o
 -13   9   3      889.32      871.93     73.50 o
 -11   9   3     1163.86     1163.75     41.70 o
  -9   9   3        1.91       13.56     12.96 o
  -7   9   3     2332.83     2215.90     77.56 o
  -5   9   3      132.77      123.45     23.05 o
  -3   9   3      856.66      964.57     46.55 o
  -1   9   3      445.06      520.93     28.80 o
   1   9   3     1377.71     1501.56     49.54 o
   3   9   3        8.53        0.92     13.11 o
   5   9   3       45.47       41.81     14.92 o
   7   9   3     1006.60      955.55     41.08 o
   9   9   3     5600.25     5872.12    148.51 o
  11   9   3      830.58     1025.60     51.49 o
  13   9   3       61.19      110.22     15.76 o
  15   9   3     1336.83     1415.89     38.04 o
  17   9   3      162.77      118.41     14.09 o
  19   9   3      237.15      295.36     27.84 o
 -14  10   3      128.66      211.82     35.56 o
 -12  10   3        6.57        3.09     24.73 o
 -10  10   3      139.93      211.82     38.65 o
  -8  10   3      501.52      508.03     29.45 o
  -6  10   3      643.98      648.81     29.02 o
  -4  10   3     3322.84     3745.82     97.84 o
  -2  10   3     2963.54     3141.93     77.95 o
   0  10   3      218.37      257.43     20.58 o
   2  10   3     4784.10     5351.12    133.80 o
   4  10   3     3439.21     3694.62     98.39 o
   6  10   3      326.71      423.59     26.64 o
   8  10   3      756.44      806.44     52.95 o
  10  10   3     1376.60     1489.85     48.19 o
  12  10   3      251.57      297.68     21.65 o
 -30   0   4     4798.99     4601.18    200.52 o
 -28   0   4      636.97      628.05     57.24 o
 -26   0   4    11870.34    11333.01    419.68 o
 -24   0   4     3057.54     2918.01    196.99 o
 -22   0   4     4163.86     4051.40    131.78 o
 -20   0   4     2217.79     2602.06     81.40 o
 -18   0   4     4505.31     5178.61    159.39 o
 -16   0   4    25378.92    30492.77    866.26 o
 -14   0   4     2993.47     2163.64     58.95 o
 -12   0   4   101294.41   108155.52   2312.70 o
 -10   0   4    53947.30    52101.10   3132.91 o
  -8   0   4    83588.10    75146.73   2114.60 o
  -6   0   4    28461.73    28262.03    647.07 o
  -4   0   4     2755.98     2768.69     56.23 o
  -2   0   4    13286.74    12774.24    364.07 o
   0   0   4     1513.23     1369.15     43.65 o
   2   0   4     5950.23     5879.93    226.27 o
   4   0   4     2128.25     1785.22     53.84 o
   6   0   4      460.58      266.99     19.34 o
   8   0   4        6.49       20.10      7.65 o
  10   0   4    13508.89    13430.16    367.24 o
  12   0   4     1358.30     1451.67     47.91 o
  14   0   4     2577.91     2801.72     89.90 o
  16   0   4     2431.11     2327.34     79.48 o
  18   0   4       31.79       73.69     15.62 o
  20   0   4     3168.74     2878.09     60.81 o
  22   0   4      608.78      709.56     27.62 o
  24   0   4     3141.31     2851.12     62.79 o
  26   0   4      731.67      825.86     63.43 o
  28   0   4     3184.24     3093.79    103.32 o
  30   0   4     5727.15     6015.84    170.96 o
  32   0   4      234.43      146.90     20.10 o
 -33   1   4     1617.00     1642.58     58.60 o
 -31   1   4      117.89      179.34     30.92 o
 -29   1   4       17.43        4.97     10.71 o
 -27   1   4        0.38        4.71     12.77 o
 -25   1   4      682.23      665.55     41.65 o
 -23   1   4     2756.09     2906.92     73.41 o
 -21   1   4     6685.80     6894.46    117.49 o
 -19   1   4     2044.26     2085.49     47.82 o
 -17   1   4     1921.50     2131.66     62.95 o
 -15   1   4    46576.55    50294.89    755.69 o
 -13   1   4      525.05      442.86     14.28 o
 -11   1   4      300.10      349.71     15.48 o
  -9   1   4     8926.56     8495.35    167.45 o
  -7   1   4    20361.37    21362.29    365.59 o
  -5   1   4    56218.78    57523.33   1023.36 o
  -3   1   4    42854.82    43928.34    698.75 o
  -1   1   4    21916.28    23075.55    367.83 o
   1   1   4    13785.98    13359.04    258.97 o
   3   1   4    51913.10    51254.12   1244.31 o
   5   1   4     7837.17     8324.63    184.01 o
   7   1   4     3608.09     3374.28     74.15 o
   9   1   4     6557.41     6789.06    135.44 o
  11   1   4      806.34     1059.95     27.57 o
  13   1   4     4009.04     3824.21     82.85 o
  15   1   4     1117.89     1149.32     39.79 o
  17   1   4     9076.21     8101.62    228.76 o
  19   1   4      730.34      746.57     51.58 o
  21   1   4     1942.41     2022.65     36.63 o
  23   1   4     3672.60     3669.23     59.29 o
  25   1   4        3.36       -5.37      9.01 o
  27   1   4      762.51      790.38     40.93 o
  29   1   4       20.04       19.86     12.04 o
  31   1   4      107.39       95.13     12.66 o
 -32   2   4     3374.59     3292.50    102.55 o
 -30   2   4     1611.35     1583.11     85.18 o
 -28   2   4        4.81      -22.16     25.51 o
 -26   2   4     1714.67     1739.03     54.70 o
 -24   2   4      751.28      794.69     28.69 o
 -22   2   4        1.50       15.06     10.97 o
 -20   2   4      152.28      175.03     12.93 o
 -18   2   4     3515.59     3804.12     76.00 o
 -16   2   4    12578.40    12693.60    224.05 o
 -14   2   4      242.06      264.64     11.64 o
 -12   2   4     4701.44     4460.94     75.14 o
 -10   2   4     2664.83     2634.11     64.93 o
  -8   2   4       16.40       21.46      5.24 o
  -6   2   4     3328.55     3059.08     72.01 o
  -4   2   4    10647.19    10343.02    207.04 o
  -2   2   4    28267.87    25618.93    441.93 o
   0   2   4    21279.00    21049.74    363.19 o
   2   2   4     1445.87     1208.31     27.86 o
   4   2   4      182.83      169.44      8.10 o
   6   2   4       16.70       39.10      7.76 o
   8   2   4     3454.68     3415.74     74.00 o
  10   2   4    51045.40    50084.07    942.04 o
  12   2   4     8706.67     8135.65    204.17 o
  14   2   4     3229.74     2768.62     77.86 o
  16   2   4     6235.66     5882.28    182.70 o
  18   2   4      356.80      303.11     46.39 o
  20   2   4        9.23       22.39      9.02 o
  22   2   4     7249.09     7267.61    113.62 o
  24   2   4     8666.03     8931.17    135.14 o
  26   2   4       38.70       60.02     11.90 o
  28   2   4      726.05      888.67     35.48 o
  30   2   4     2314.06     2655.66     69.62 o
  32   2   4      147.22      193.27     23.19 o
 -31   3   4      102.16       74.60     16.40 o
 -29   3   4     1381.03     1535.82     63.39 o
 -27   3   4       36.32       25.38     15.12 o
 -25   3   4        3.53        9.65     10.59 o
 -23   3   4      769.89      810.84     38.86 o
 -21   3   4     6142.50     5758.47    107.32 o
 -19   3   4      866.92     1019.64     27.81 o
 -17   3   4       12.56       -2.23      6.86 o
 -15   3   4     3962.94     4410.01     81.99 o
 -13   3   4     1027.15     1109.49     26.21 o
 -11   3   4       22.51       13.81      5.59 o
  -9   3   4      773.68      996.16     30.98 o
  -7   3   4     1146.66     1053.68     31.45 o
  -5   3   4       27.54       19.94      6.36 o
  -3   3   4      562.87      570.29     18.46 o
  -1   3   4       27.22       21.63      5.08 o
   1   3   4     9026.15     9905.79    175.61 o
   3   3   4     1782.65     1792.43     52.68 o
   5   3   4     2327.32     2475.42     55.99 o
   7   3   4     5867.95     6281.19    128.29 o
   9   3   4      676.00      654.85     27.38 o
  11   3   4     4284.73     4525.30    114.41 o
  13   3   4     3896.01     4244.15    134.49 o
  15   3   4      720.12      763.26     92.83 o
  17   3   4      146.62       57.21     34.01 o
  19   3   4      801.17      729.60     23.06 o
  21   3   4      655.97      635.62     24.31 o
  23   3   4     1080.61     1024.99     28.47 o
  25   3   4      683.07      727.60     22.80 o
  27   3   4        3.74        1.33     12.12 o
  29   3   4      563.61      603.89     26.28 o
  31   3   4      198.58      205.52     17.82 o
 -32   4   4       25.93      -13.91     13.91 o
 -30   4   4      124.69       85.03     23.19 o
 -28   4   4     2812.23     2715.15     93.14 o
 -26   4   4       41.19       37.23     15.65 o
 -24   4   4     1055.06     1121.03     40.60 o
 -22   4   4     1327.74     1300.53     38.07 o
 -20   4   4     5555.67     5443.96     94.19 o
 -18   4   4        0.71       15.01     10.27 o
 -16   4   4     3649.58     3800.37     88.07 o
 -14   4   4      560.84      486.70     26.18 o
 -12   4   4     1529.29     1531.88     61.34 o
 -10   4   4       26.41       54.82     10.40 o
  -8   4   4     1689.99     1663.03     47.98 o
  -6   4   4     3418.68     3309.94     82.95 o
  -4   4   4     8898.88     8853.64    174.47 o
  -2   4   4      554.99      425.74     22.11 o
   0   4   4      750.81     1204.81     29.74 o
   2   4   4     1636.79     2328.93     54.37 o
   4   4   4     1984.04     2047.53     49.88 o
   6   4   4      362.25      279.84     17.75 o
   8   4   4     1647.66     1275.91     43.28 o
  10   4   4      364.32      292.08     20.47 o
  12   4   4     5388.77     4877.63    125.94 o
  14   4   4     2081.48     1834.29     61.16 o
  16   4   4        9.04       16.40     10.12 o
  18   4   4       14.35       38.91     11.06 o
  20   4   4     1672.87     1775.34     42.27 o
  22   4   4     6572.36     6505.79    102.99 o
  24   4   4     5115.38     5307.52     85.67 o
  26   4   4     3473.01     3630.80     78.04 o
  28   4   4      261.62      295.46     18.35 o
  30   4   4     1510.06     1731.48     58.24 o
 -29   5   4       75.80       42.29     16.92 o
 -27   5   4      600.43      632.28     36.63 o
 -25   5   4       28.25       39.27     17.39 o
 -23   5   4      252.11      296.55     31.15 o
 -21   5   4      590.36      605.11     42.66 o
 -19   5   4    11201.91    10790.35    204.39 o
 -17   5   4     3006.02     2805.36     67.41 o
 -15   5   4       87.19      117.12     12.20 o
 -13   5   4     1241.67     1343.93     57.61 o
 -11   5   4     1455.74     1555.30     47.30 o
  -9   5   4      319.47      305.53     18.48 o
  -7   5   4     1842.17     2039.12     56.33 o
  -5   5   4    14579.51    15671.23    431.07 o
  -3   5   4    15679.18    16759.34    373.86 o
  -1   5   4      951.10     1127.30     39.65 o
   1   5   4      766.33      837.19     39.66 o
   3   5   4      132.73       73.73     21.65 o
   5   5   4     3303.45     3513.97    114.62 o
   7   5   4        7.51      101.41     59.51 o
   9   5   4       67.21       61.67     13.44 o
  11   5   4     1996.72     2384.90    112.34 o
  13   5   4      293.08      219.06     28.84 o
  15   5   4     1208.41     1160.07     37.82 o
  17   5   4      281.09      309.33     16.71 o
  19   5   4     1916.54     1941.22     44.67 o
  21   5   4      579.82      631.59     23.19 o
  23   5   4       18.03       30.93      9.07 o
  25   5   4        4.82        1.43     10.38 o
  27   5   4       73.27       87.78     15.82 o
  29   5   4       32.94       41.74     15.46 o
 -28   6   4     2727.66     2824.59    119.50 o
 -26   6   4     5322.34     5307.61    152.95 o
 -24   6   4     3249.94     3371.75    108.61 o
 -22   6   4      957.50     1067.77     75.83 o
 -20   6   4      668.49      700.78     63.43 o
 -18   6   4      890.20     1001.75     57.92 o
 -16   6   4      693.84      773.04     39.79 o
 -14   6   4     1421.37     1407.11     55.22 o
 -12   6   4    31360.54    30083.36    564.82 o
 -10   6   4    10035.84    10020.40    315.53 o
  -8   6   4     1318.47     1292.77     72.77 o
  -6   6   4      114.55      140.69     24.74 o
  -4   6   4      104.80      120.59     23.19 o
  -2   6   4      587.89      552.25     43.31 o
   0   6   4      118.48       72.66     23.19 o
   2   6   4     5678.03     5307.56    228.80 o
   4   6   4     1400.03     1224.80     74.32 o
   6   6   4     3275.51     3010.52    145.87 o
   8   6   4     2414.75     2318.27    128.79 o
  10   6   4     1191.84     1294.75     54.86 o
  12   6   4        0.73       25.53     11.49 o
  14   6   4       77.96       65.50     15.28 o
  16   6   4       35.62       28.01     10.71 o
  18   6   4      214.22      259.19     19.53 o
  20   6   4      232.95      266.78     19.27 o
  22   6   4        0.85       18.55     14.21 o
  24   6   4        6.19       16.30     16.23 o
  26   6   4      203.40      211.15     18.92 o
 -25   7   4     1476.38     1572.23     77.45 o
 -23   7   4        2.79       51.01     21.64 o
 -21   7   4     1087.38      979.76     66.56 o
 -19   7   4      144.33      162.89     27.07 o
 -17   7   4     1674.42     1618.15     77.02 o
 -15   7   4       56.40       53.96     23.19 o
 -13   7   4     1095.32     1100.85     45.35 o
 -11   7   4      914.04      814.72     32.47 o
  -9   7   4        4.19       14.71     13.25 o
  -7   7   4     2140.41     2209.54     70.83 o
  -5   7   4        8.19       14.26     16.29 o
  -3   7   4       37.15       50.09     14.99 o
  -1   7   4     6895.06     6330.28    266.59 o
   1   7   4      285.40      207.78     33.48 o
   3   7   4    14347.73    13060.78    760.72 o
   5   7   4     3006.31     2859.27     85.42 o
   7   7   4       14.68       17.60     11.34 o
   9   7   4      880.84      898.19     41.23 o
  11   7   4     2427.12     2413.25    126.76 o
  13   7   4     7934.34     7767.82    263.34 o
  15   7   4     7368.71     7278.04    202.77 o
  17   7   4      455.24      489.32     25.59 o
  19   7   4     3221.85     3155.84    146.63 o
  21   7   4       27.84       57.43     14.08 o
  23   7   4     1140.91     1204.46     42.53 o
  25   7   4      297.60      267.30     30.16 o
 -22   8   4       64.27       57.20     20.10 o
 -20   8   4      513.14      524.37     43.31 o
 -18   8   4     4073.70     4233.12    142.80 o
 -16   8   4      120.40      153.26     27.10 o
 -14   8   4       79.37       79.70     28.60 o
 -12   8   4      214.63      246.99     21.48 o
 -10   8   4      269.25      276.13     24.21 o
  -8   8   4      101.49       65.67     18.04 o
  -6   8   4     5758.22     5523.98    190.41 o
  -4   8   4     4589.33     4205.68    106.17 o
  -2   8   4     1676.75     1641.66     54.31 o
   0   8   4     2902.25     3079.33     83.28 o
   2   8   4     2668.32     2661.86     82.19 o
   4   8   4      967.40     1090.89     54.36 o
   6   8   4     5099.12     5086.87    180.15 o
   8   8   4     5065.17     5266.95    138.31 o
  10   8   4     4757.18     4709.40    125.27 o
  12   8   4     2053.76     2235.14     70.01 o
  14   8   4     2910.13     3097.71     97.70 o
  16   8   4     1189.24     1180.42     45.81 o
  18   8   4      364.10      301.54     23.97 o
  20   8   4     1154.01     1059.74     39.37 o
  22   8   4     2813.59     2786.32     82.26 o
 -17   9   4      114.45      136.03     18.20 o
 -15   9   4     1468.55     1626.94     65.03 o
 -13   9   4      182.90      155.44     33.24 o
 -11   9   4      228.83      207.31     26.37 o
  -9   9   4       41.84        8.66     12.96 o
  -7   9   4      486.99      494.00     33.03 o
  -5   9   4       93.65       63.66     14.06 o
  -3   9   4     1392.16     1405.53     46.60 o
  -1   9   4      829.01      789.52     62.73 o
   1   9   4      760.81      866.16     88.19 o
   3   9   4      134.88      172.67     20.19 o
   5   9   4       17.20       33.29     13.94 o
   7   9   4     4266.58     4149.70    112.20 o
   9   9   4      832.93      944.27     44.03 o
  11   9   4      375.19      364.77     23.72 o
  13   9   4      193.10      182.38     17.08 o
  15   9   4       41.30       50.82     18.26 o
  17   9   4       83.69       86.53     10.41 o
 -12  10   4     1787.73     1986.85    123.98 o
 -10  10   4      215.85      270.60     43.30 o
  -8  10   4      127.24      143.78     37.11 o
  -6  10   4      781.17      818.52     47.97 o
  -4  10   4      158.74      125.44     16.80 o
  -2  10   4      228.34      255.51     18.15 o
   0  10   4     1517.73     1420.33     47.52 o
   2  10   4     1982.52     1997.47     60.07 o
   4  10   4      458.66      415.96     31.83 o
   6  10   4      277.08      308.90     26.88 o
   8  10   4     2933.53     2834.38     76.92 o
  10  10   4       62.45       84.44     11.43 o
  12  10   4       97.11       71.78     11.09 o
 -31   1   5       14.99       51.01     21.64 o
 -29   1   5     1987.51     1944.68     62.00 o
 -27   1   5      585.00      700.26     35.88 o
 -25   1   5      562.14      522.45     31.50 o
 -23   1   5     2828.15     2793.76     82.01 o
 -21   1   5      271.30      248.28     18.04 o
 -19   1   5    10521.86    10835.92    190.83 o
 -17   1   5     2046.22     2244.17     48.84 o
 -15   1   5     3428.65     3753.29     66.16 o
 -13   1   5     2164.61     2447.43     45.32 o
 -11   1   5      861.56     1053.37     23.01 o
  -9   1   5      204.08      387.24     12.17 o
  -7   1   5     5864.22     4996.68     89.20 o
  -5   1   5       26.07      131.21     11.16 o
  -3   1   5      744.28      514.46     15.81 o
  -1   1   5     1790.32     2152.86     40.56 o
   1   1   5     6290.60     6174.31    168.47 o
   3   1   5     6391.78     6113.03    168.93 o
   5   1   5     5935.89     5452.80    153.13 o
   7   1   5     8994.84     8844.26    199.47 o
   9   1   5     6693.47     7098.32    113.50 o
  11   1   5      471.19      530.68     16.16 o
  13   1   5      935.58      714.23     20.33 o
  15   1   5    16167.54    14766.88    280.31 o
  17   1   5    13080.30    12348.35    272.39 o
  19   1   5     2037.84     2014.04     39.96 o
  21   1   5      370.40      364.88     16.10 o
  23   1   5      662.00      622.58     18.92 o
  25   1   5       67.44       54.32     10.15 o
  27   1   5     1005.87     1097.28     41.52 o
  29   1   5     1439.47     1700.66     50.43 o
  31   1   5     4494.89     4798.36    108.97 o
 -32   2   5        6.46       32.46     21.64 o
 -30   2   5     4752.96     5040.19    217.65 o
 -28   2   5      745.89      772.53     34.60 o
 -26   2   5      730.76      708.77     34.06 o
 -24   2   5     1170.75     1383.96     42.64 o
 -22   2   5      230.04      289.89     26.78 o
 -20   2   5       18.24       12.81     12.56 o
 -18   2   5       23.75       16.71     11.56 o
 -16   2   5     4892.54     4674.43     88.49 o
 -14   2   5     1163.04     1652.17     34.20 o
 -12   2   5     1360.06     1237.22     27.00 o
 -10   2   5     4055.98     3967.91     81.32 o
  -8   2   5     2259.50     2759.22     66.59 o
  -6   2   5     6273.13     6176.08    124.66 o
  -4   2   5    12444.25    12770.38    228.50 o
  -2   2   5       17.13       23.41      5.06 o
   0   2   5       23.82       66.15      6.23 o
   2   2   5      412.42      551.51     19.87 o
   4   2   5     6903.55     6937.52    193.14 o
   6   2   5    10605.50    10310.21    239.73 o
   8   2   5      302.34      209.79     11.89 o
  10   2   5      249.15      215.95     13.31 o
  12   2   5       99.47       60.76     11.04 o
  14   2   5      114.37      138.10     27.06 o
  16   2   5     2156.78     2117.12    123.99 o
  18   2   5     2019.11     1950.61     77.64 o
  20   2   5     5747.49     5869.79     87.59 o
  22   2   5    12216.16    12202.94    166.57 o
  24   2   5     3673.17     3675.11     69.53 o
  26   2   5     2285.75     2249.59     43.27 o
  28   2   5       61.03       40.07     12.66 o
  30   2   5        1.47        1.49      9.77 o
 -31   3   5        5.88      -10.05     17.78 o
 -29   3   5      105.14      113.50     21.86 o
 -27   3   5     1337.73     1309.45     46.22 o
 -25   3   5     5736.78     6040.08    144.76 o
 -23   3   5    22357.34    22114.83    543.07 o
 -21   3   5     1976.14     1882.62     46.42 o
 -19   3   5     3443.60     3338.90     62.67 o
 -17   3   5    12060.02    11607.51    182.30 o
 -15   3   5       21.05        8.85      6.43 o
 -13   3   5      224.26      258.92     10.89 o
 -11   3   5    24307.80    24868.89    412.93 o
  -9   3   5     7443.92     7153.31    140.31 o
  -7   3   5     2792.75     2432.95     61.48 o
  -5   3   5    32376.91    30722.62    710.57 o
  -3   3   5    61786.20    64445.13   1267.56 o
  -1   3   5     2153.60     2496.16     56.10 o
   1   3   5     5336.82     5802.99    106.42 o
   3   3   5     5511.95     5075.22    120.63 o
   5   3   5     6479.26     6201.80    144.67 o
   7   3   5      204.07       42.67      7.60 o
   9   3   5    18581.52    17604.89    394.57 o
  11   3   5     1307.06     1194.73     54.22 o
  13   3   5       31.60       24.98     16.29 o
  15   3   5     1116.29     1048.48     54.62 o
  17   3   5      861.43      761.21     25.89 o
  19   3   5     1900.33     1916.19     39.58 o
  21   3   5     3283.44     3293.15     55.16 o
  23   3   5      103.35      102.41     11.81 o
  25   3   5       25.98       29.28      9.28 o
  27   3   5      157.19      151.44     16.44 o
  29   3   5     3200.27     3058.52    161.44 o
 -30   4   5     5547.20     5418.11    155.74 o
 -28   4   5       11.84        4.99     27.83 o
 -26   4   5     2655.97     2461.51     89.88 o
 -24   4   5     1226.53     1191.24     39.04 o
 -22   4   5      423.71      513.70     36.23 o
 -20   4   5       98.59       74.31     16.51 o
 -18   4   5      144.59      143.01     15.62 o
 -16   4   5     3372.17     3330.31     84.69 o
 -14   4   5      158.66      180.30     14.69 o
 -12   4   5     2992.33     2987.61     75.78 o
 -10   4   5      221.73      168.66     12.09 o
  -8   4   5     4686.63     4895.84    118.09 o
  -6   4   5     3362.00     3088.52    133.07 o
  -4   4   5     1642.13     1878.90     48.98 o
  -2   4   5      338.29      491.91     20.96 o
   0   4   5     1700.68     1796.76     44.23 o
   2   4   5     8633.19     8523.63    199.94 o
   4   4   5    15200.91    15411.87    295.59 o
   6   4   5     3669.18     3843.09    100.94 o
   8   4   5     1431.75     1425.62    111.51 o
  10   4   5      307.24      358.92     29.69 o
  12   4   5     6449.73     6136.77    190.94 o
  14   4   5       32.67       16.78     18.55 o
  16   4   5     3513.36     3273.56     70.33 o
  18   4   5     1436.09     1392.14     34.89 o
  20   4   5     4295.13     4205.99     72.61 o
  22   4   5     9695.61     9615.39    160.58 o
  24   4   5     1197.70     1276.69     29.89 o
  26   4   5     8311.02     8830.85    195.71 o
  28   4   5      242.85      240.76     22.27 o
 -29   5   5     6438.37     6503.52    180.82 o
 -27   5   5      242.60      307.47     25.68 o
 -25   5   5      354.13      333.33     29.46 o
 -23   5   5     6028.43     5835.85    176.62 o
 -21   5   5       38.01       36.26     12.13 o
 -19   5   5     3649.62     3632.90     82.42 o
 -17   5   5       51.23       79.81     12.50 o
 -15   5   5     1134.70     1133.57     39.26 o
 -13   5   5        0.96        9.44      8.62 o
 -11   5   5       24.44       46.25     10.23 o
  -9   5   5     1008.77     1107.66     37.61 o
  -7   5   5     3372.58     3287.16     99.36 o
  -5   5   5     2024.16     2339.75     75.84 o
  -3   5   5     4979.52     5283.26    135.87 o
  -1   5   5     7377.27     8049.16    189.18 o
   1   5   5     7643.87     7407.11    196.28 o
   3   5   5     3351.91     3602.69    116.73 o
   5   5   5      529.51      508.83     33.82 o
   7   5   5     1242.48     1089.56     53.11 o
   9   5   5    11199.87    11114.73    462.13 o
  11   5   5      374.22      394.67     33.43 o
  13   5   5      684.18      689.27     37.74 o
  15   5   5    10206.48     9969.80    173.09 o
  17   5   5      564.76      641.96     31.70 o
  19   5   5     1866.65     2067.35     47.48 o
  21   5   5     2551.14     2747.58     56.34 o
  23   5   5      924.01      970.30     32.95 o
  25   5   5       38.17       19.49     10.41 o
  27   5   5      107.59      110.89     17.01 o
 -28   6   5     1220.77      995.79     55.75 o
 -26   6   5        1.00       -5.90     13.91 o
 -24   6   5      382.15      471.79     38.66 o
 -22   6   5       11.64       72.65     29.37 o
 -20   6   5     1511.45     1616.55    100.65 o
 -18   6   5     1894.10     1931.75     68.67 o
 -16   6   5       13.31       21.01     11.85 o
 -14   6   5     1330.14     1333.42     53.73 o
 -12   6   5     1959.89     1967.84     67.43 o
 -10   6   5     5371.71     5099.47    112.44 o
  -8   6   5     1313.26     1277.25    113.02 o
  -6   6   5     1050.51     1105.08     65.00 o
  -4   6   5     2110.12     2168.04    106.93 o
  -2   6   5       90.93       69.57     21.64 o
   0   6   5      599.05      736.34     54.14 o
   2   6   5     6212.24     6014.08    255.39 o
   4   6   5      837.69      792.08     46.46 o
   6   6   5      554.46      412.38     50.17 o
   8   6   5     2803.70     2446.55     98.26 o
  10   6   5     1024.21      742.85     27.74 o
  12   6   5      139.17      120.85     14.73 o
  14   6   5       38.44       12.50     13.30 o
  16   6   5     4940.34     4967.97     96.46 o
  18   6   5     4647.23     4452.65     88.78 o
  20   6   5       80.70      114.12     16.07 o
  22   6   5       65.81       81.52     15.19 o
  24   6   5      633.24      619.29     44.09 o
  26   6   5      391.50      397.33     22.40 o
 -25   7   5      709.26      773.69     49.52 o
 -23   7   5      235.73      221.12     32.47 o
 -21   7   5      146.61      115.96     29.38 o
 -19   7   5    10484.79    11121.63    338.95 o
 -17   7   5    12403.66    12888.38    391.53 o
 -15   7   5       60.64      109.52     19.09 o
 -13   7   5      109.44      104.73     20.52 o
 -11   7   5     4518.74     4358.77    121.31 o
  -9   7   5     6552.45     6045.94    155.71 o
  -7   7   5     1301.74     1266.72     49.76 o
  -5   7   5     1492.83     1256.02     97.89 o
  -3   7   5     1759.99     1620.92    105.52 o
  -1   7   5     5583.80     5433.78    140.64 o
   1   7   5      264.82      255.26     32.04 o
   3   7   5     1292.34     1356.74     81.95 o
   5   7   5     6058.50     5484.01    253.40 o
   7   7   5     3982.94     4111.32    113.04 o
   9   7   5     4722.57     4451.15    101.35 o
  11   7   5       99.79      166.33     20.12 o
  13   7   5       11.24        7.45     12.85 o
  15   7   5     1828.58     1746.16     53.36 o
  17   7   5     5792.41     5740.75    227.96 o
  19   7   5      461.82      481.06     28.44 o
  21   7   5      291.38      307.17     31.70 o
  23   7   5       96.54       85.15     17.46 o
 -22   8   5       60.53       35.56     18.55 o
 -20   8   5        8.67       -0.17     14.01 o
 -18   8   5      155.91      154.31     24.74 o
 -16   8   5      103.82       77.54     21.13 o
 -14   8   5      118.83      184.65     28.83 o
 -12   8   5       53.12       35.44     22.39 o
 -10   8   5     7800.01     7288.99    180.93 o
  -8   8   5      555.41      598.11     32.27 o
  -6   8   5       58.15       62.54     14.40 o
  -4   8   5       31.59       27.50     15.23 o
  -2   8   5     4063.21     4196.75    105.76 o
   0   8   5     3532.89     3467.37    107.51 o
   2   8   5      358.88      371.59     28.45 o
   4   8   5     9456.41     8974.95    219.99 o
   6   8   5       85.67      135.31     18.52 o
   8   8   5     5004.59     4999.36    132.05 o
  10   8   5      426.17      390.12     27.06 o
  12   8   5     3264.59     3306.63     93.41 o
  14   8   5       30.92       83.04     12.47 o
  16   8   5       24.17       31.39     12.53 o
  18   8   5      313.55      239.36     19.11 o
  20   8   5      314.75      272.83     16.26 o
 -17   9   5       53.64       56.59     26.28 o
 -15   9   5     2647.45     2877.67     99.71 o
 -13   9   5     2537.26     2686.81     98.05 o
 -11   9   5       65.11      104.45     22.65 o
  -9   9   5      450.89      440.50     35.99 o
  -7   9   5     3405.11     3405.80     92.55 o
  -5   9   5       81.38      110.48     26.12 o
  -3   9   5     8414.13     8434.46    185.24 o
  -1   9   5     4228.77     4079.66    100.04 o
   1   9   5      159.96      160.71     30.15 o
   3   9   5     2186.18     2213.00     90.08 o
   5   9   5      983.25     1081.14     43.74 o
   7   9   5      108.38      166.58     18.29 o
   9   9   5     2226.54     2192.25     66.91 o
  11   9   5      924.07     1029.40     38.76 o
  13   9   5      111.78      128.46     12.66 o
  15   9   5      259.44      242.48     21.21 o
  17   9   5      216.16      227.11     28.61 o
 -12  10   5       81.77       98.94     29.37 o
 -10  10   5      553.41      481.12     52.60 o
  -8  10   5       17.92        9.28     18.55 o
  -6  10   5      140.48      139.15     32.47 o
  -4  10   5      896.80      830.32     53.49 o
  -2  10   5      860.40      861.98     54.42 o
   0  10   5       89.79       78.92     19.32 o
   2  10   5        0.46      -12.52     18.91 o
   4  10   5     5163.25     5070.54    157.45 o
   6  10   5      639.73      705.15     45.64 o
   8  10   5       26.80       26.90     15.89 o
  10  10   5      972.04     1103.70     30.24 o
 -30   0   6     1903.78     1814.26     88.31 o
 -28   0   6     1385.76     1291.89     58.50 o
 -26   0   6     4271.27     4099.33    134.53 o
 -24   0   6     1278.11     1193.80     74.30 o
 -22   0   6      154.53      169.17     37.11 o
 -20   0   6    37576.86    39032.01    973.61 o
 -18   0   6     4107.44     3561.38    111.40 o
 -16   0   6      174.24      295.27     23.97 o
 -14   0   6    13401.63    13918.84    779.22 o
 -12   0   6     8995.37    11239.93    301.21 o
 -10   0   6      263.56      401.67     18.13 o
  -8   0   6      382.62      355.70     31.71 o
  -6   0   6    12380.93    12511.06    358.78 o
  -4   0   6      444.84      190.30     13.92 o
  -2   0   6    26228.38    23881.05    894.54 o
   0   0   6    16619.74    14024.06    530.29 o
   2   0   6     2384.32     2006.55     85.42 o
   4   0   6    23397.95    21346.78    807.39 o
   6   0   6    11804.07    12569.96    330.62 o
   8   0   6    21773.91    19783.61    555.50 o
  10   0   6    29593.56    29010.79    620.31 o
  12   0   6    23935.51    22909.96    495.10 o
  14   0   6    13629.70    12664.75    283.26 o
  16   0   6     2120.22     2247.43     80.98 o
  18   0   6    24675.79    24382.17    450.19 o
  20   0   6      217.48      298.61     19.10 o
  22   0   6      435.67      438.78     21.32 o
  24   0   6     1069.32      945.24     58.82 o
  26   0   6     6187.70     6648.18    153.45 o
  28   0   6     1274.03     1493.39     58.36 o
  30   0   6      964.37      946.60     38.68 o
 -31   1   6     4535.86     4696.48    198.99 o
 -29   1   6      254.09      262.81     24.86 o
 -27   1   6      887.53      867.78     33.08 o
 -25   1   6     9845.91     9700.36    442.69 o
 -23   1   6      318.93      332.56     25.86 o
 -21   1   6     6197.56     6267.86    153.35 o
 -19   1   6      165.56      189.28     20.56 o
 -17   1   6    23305.38    24881.28    464.02 o
 -15   1   6     3905.23     4529.47     84.56 o
 -13   1   6    43305.81    46660.29    764.60 o
 -11   1   6     3739.41     3952.07     72.46 o
  -9   1   6      118.87      154.45     10.96 o
  -7   1   6     4108.31     4100.01    125.73 o
  -5   1   6     1265.08     1434.89     40.63 o
  -3   1   6      119.61      201.54      8.59 o
  -1   1   6      423.82      601.82     22.25 o
   1   1   6     7643.30     7013.56    223.52 o
   3   1   6     8472.58     8753.09    239.23 o
   5   1   6     1067.54      938.60     35.04 o
   7   1   6    19715.18    18908.34    314.16 o
   9   1   6     2980.77     3214.40     61.90 o
  11   1   6     2686.14     2383.59     49.73 o
  13   1   6     2463.14     2306.40     50.07 o
  15   1   6     2934.45     3002.50     71.21 o
  17   1   6     1937.64     1912.71     58.21 o
  19   1   6     1334.73     1349.54     30.19 o
  21   1   6       34.79       47.38      9.05 o
  23   1   6      144.25      131.91     10.89 o
  25   1   6     4800.01     4708.28     70.99 o
  27   1   6      197.98      233.06     24.15 o
  29   1   6      112.70      130.99     33.06 o
 -32   2   6     4378.97     4353.01    183.51 o
 -30   2   6      370.57      405.61     71.14 o
 -28   2   6      675.93      734.82     33.42 o
 -26   2   6     6664.66     6364.59    131.56 o
 -24   2   6     6783.32     6797.35    244.12 o
 -22   2   6     1335.12     1405.15     43.21 o
 -20   2   6     3608.45     3516.32     92.53 o
 -18   2   6     2619.60     2735.22     88.63 o
 -16   2   6      320.87      276.55     15.14 o
 -14   2   6     1024.11     1213.24     30.53 o
 -12   2   6     5189.63     5477.63     98.62 o
 -10   2   6    20721.59    21305.19    353.66 o
  -8   2   6      962.00     1009.51     32.15 o
  -6   2   6     7688.85     8149.53    225.28 o
  -4   2   6    26190.35    26502.47    513.09 o
  -2   2   6     5522.09     5443.64    110.83 o
   0   2   6     9325.13    10854.46    238.85 o
   2   2   6    12027.05    11988.99    416.54 o
   4   2   6     3282.76     3710.59     76.91 o
   6   2   6      619.25      590.52     18.07 o
   8   2   6      356.63      606.26     19.39 o
  10   2   6     6707.83     5725.08    104.05 o
  12   2   6      982.41      742.21     23.73 o
  14   2   6       63.67       56.26     10.64 o
  16   2   6      421.34      409.58     33.43 o
  18   2   6     9920.54     9513.87    151.07 o
  20   2   6     3025.50     2956.53     51.26 o
  22   2   6      142.86      114.87     10.96 o
  24   2   6    10960.96    11130.14    164.00 o
  26   2   6       62.07       27.93     10.27 o
  28   2   6     1528.62     1606.95     49.13 o
  30   2   6      670.00      715.84     61.89 o
 -31   3   6      469.97      501.17     43.31 o
 -29   3   6      645.61      588.18     56.47 o
 -27   3   6      362.05      344.37     24.01 o
 -25   3   6      765.77      808.58     37.99 o
 -23   3   6      306.12      261.33     19.60 o
 -21   3   6     1042.52      976.76     31.06 o
 -19   3   6      365.05      368.29     21.36 o
 -17   3   6      510.36      483.50     18.57 o
 -15   3   6     2178.56     2210.67     46.83 o
 -13   3   6       14.56       33.85      8.18 o
 -11   3   6      885.31      830.94     22.36 o
  -9   3   6     2403.66     2732.77     59.59 o
  -7   3   6    13717.54    13496.56    255.48 o
  -5   3   6     1434.53     1569.78     37.47 o
  -3   3   6     2159.52     2426.39     53.03 o
  -1   3   6      418.94      471.46     15.18 o
   1   3   6     9486.07    10746.55    268.99 o
   3   3   6       47.82      132.00     19.59 o
   5   3   6    11692.97    12345.06    219.14 o
   7   3   6     2959.52     2983.75     62.96 o
   9   3   6      735.37      640.09     23.93 o
  11   3   6        4.61       13.91     13.32 o
  13   3   6      663.47      600.51     31.52 o
  15   3   6        2.09       -9.30     14.93 o
  17   3   6       95.11       84.97     10.57 o
  19   3   6     1280.94     1215.39     29.90 o
  21   3   6     1179.76     1229.83     28.35 o
  23   3   6       48.46       34.44     10.03 o
  25   3   6     1938.42     2043.84     46.64 o
  27   3   6       77.13       55.18     11.88 o
  29   3   6       21.73       28.90     17.00 o
 -30   4   6      704.44      549.31     56.48 o
 -28   4   6     1163.00     1092.77     49.80 o
 -26   4   6     1531.65     1515.84     56.62 o
 -24   4   6     3971.70     4087.03    104.25 o
 -22   4   6     1142.36     1177.08     38.00 o
 -20   4   6     1300.51     1398.45     42.44 o
 -18   4   6      665.58      650.96     31.34 o
 -16   4   6      422.13      400.63     20.29 o
 -14   4   6      511.49      432.00     20.75 o
 -12   4   6     1701.79     1701.76     48.60 o
 -10   4   6    12119.76    12063.70    225.44 o
  -8   4   6    14058.69    14120.37    235.90 o
  -6   4   6       16.08       51.87     10.26 o
  -4   4   6        2.14       -0.85      8.30 o
  -2   4   6     6210.68     6664.95    170.60 o
   0   4   6    26174.23    27093.97    720.59 o
   2   4   6      284.95      455.02     19.83 o
   4   4   6      101.93       68.90      9.77 o
   6   4   6      138.58      183.72     24.10 o
   8   4   6      553.01      550.80     47.95 o
  10   4   6      495.92      629.54     39.02 o
  12   4   6     4205.52     3803.04    192.64 o
  14   4   6      340.80      369.27     21.94 o
  16   4   6     2797.94     2760.03     61.14 o
  18   4   6        2.68       12.40      9.18 o
  20   4   6      282.82      186.58     13.63 o
  22   4   6      700.14      686.72     24.86 o
  24   4   6     1537.22     1517.45     38.64 o
  26   4   6     1727.69     1732.75     49.81 o
  28   4   6     1337.68     1209.42     58.80 o
 -29   5   6      349.80      289.81     32.48 o
 -27   5   6       26.92       20.10     14.08 o
 -25   5   6      875.01      808.73     44.86 o
 -23   5   6       11.34       27.70     13.49 o
 -21   5   6     2888.62     2774.80     66.97 o
 -19   5   6      631.61      798.96     31.26 o
 -17   5   6     3402.48     3510.88     74.84 o
 -15   5   6     1779.47     1858.11     53.42 o
 -13   5   6     1104.06     1153.76     32.52 o
 -11   5   6     3283.69     3474.98    101.93 o
  -9   5   6     6206.31     6702.66    180.17 o
  -7   5   6       61.66       52.27     10.24 o
  -5   5   6     4064.77     4193.01    159.02 o
  -3   5   6      289.05      351.45     21.36 o
  -1   5   6       64.39      120.39     20.45 o
   1   5   6     1651.31     1627.92     70.50 o
   3   5   6      617.45      540.39     53.37 o
   5   5   6       51.77       32.09     14.51 o
   7   5   6      498.16      335.46     30.47 o
   9   5   6     3108.13     3005.47    109.76 o
  11   5   6     2175.65     2200.56     65.93 o
  13   5   6     1255.89     1073.74     36.01 o
  15   5   6     6552.65     6269.64    105.28 o
  17   5   6     4013.00     3928.45     77.54 o
  19   5   6       79.36      115.54     13.17 o
  21   5   6       57.76       95.54     11.98 o
  23   5   6       80.43       69.99     13.02 o
  25   5   6        2.79       -7.11      8.42 o
  27   5   6       38.69        9.13     10.74 o
 -28   6   6       54.30        7.73     17.01 o
 -26   6   6      234.02      255.09     23.97 o
 -24   6   6       23.35       34.11     21.64 o
 -22   6   6      219.61      196.37     37.11 o
 -20   6   6     1052.30     1040.09     51.98 o
 -18   6   6     1017.64     1029.49     37.04 o
 -16   6   6     2142.61     2073.13     57.87 o
 -14   6   6     5881.62     6092.34    157.54 o
 -12   6   6      458.28      438.73     30.35 o
 -10   6   6      919.28     1102.35     48.18 o
  -8   6   6      247.53      260.33     26.41 o
  -6   6   6     2436.01     2243.19     89.19 o
  -4   6   6     8109.53     8094.12    369.04 o
  -2   6   6    11719.96    11428.02    452.86 o
   0   6   6     5673.79     5626.85    253.64 o
   2   6   6     1003.95      809.28     45.70 o
   4   6   6     4990.72     4613.24    100.51 o
   6   6   6       44.01       26.47     14.11 o
   8   6   6    13841.64    12966.93    287.48 o
  10   6   6    10287.35     9333.64    324.30 o
  12   6   6     2756.21     2608.40     70.50 o
  14   6   6     4738.20     4454.94     87.38 o
  16   6   6       98.46      108.26     12.66 o
  18   6   6     1562.27     1561.39     46.83 o
  20   6   6        0.80      -11.44     11.44 o
  22   6   6        3.14        1.55     21.64 o
  24   6   6      595.45      669.99     24.50 o
 -25   7   6       16.47       21.64     17.00 o
 -23   7   6        9.89        3.09     18.55 o
 -21   7   6      245.34      258.23     37.11 o
 -19   7   6       19.04       23.76     20.43 o
 -17   7   6    16504.67    17005.57    503.72 o
 -15   7   6      272.72      218.88     24.01 o
 -13   7   6      753.79      676.75     36.81 o
 -11   7   6     3350.19     3468.27    100.62 o
  -9   7   6       28.00       28.52     21.54 o
  -7   7   6      291.55      249.98     20.66 o
  -5   7   6      131.47      122.29     19.64 o
  -3   7   6      150.60      159.72     18.74 o
  -1   7   6      153.76      146.52     17.93 o
   1   7   6     2243.10     2030.37    183.67 o
   3   7   6     1427.51     1257.41     60.53 o
   5   7   6     1212.55      984.20     60.99 o
   7   7   6     4365.35     3951.19    154.42 o
   9   7   6     2566.11     2360.37     78.06 o
  11   7   6     3862.33     3791.04     88.64 o
  13   7   6      283.38      321.85     24.91 o
  15   7   6      519.47      535.97     26.79 o
  17   7   6        0.71       21.64     13.12 o
  19   7   6       38.48       23.96     19.32 o
  21   7   6        1.04       -0.81      9.76 o
  23   7   6     1237.55     1266.86     66.60 o
 -22   8   6     1542.79     1591.26     75.92 o
 -20   8   6      350.38      337.15     35.57 o
 -18   8   6       36.71       62.69     19.31 o
 -16   8   6       99.03      139.64     24.43 o
 -14   8   6      578.26      565.16     42.70 o
 -12   8   6        5.43       -3.68     20.02 o
 -10   8   6     6523.07     6887.72    227.02 o
  -8   8   6      416.46      435.72     40.48 o
  -6   8   6     1453.22     1318.06     59.22 o
  -4   8   6       65.00       33.98     14.40 o
  -2   8   6      788.81      775.64     42.65 o
   0   8   6      730.96      666.47     32.77 o
   2   8   6     4692.12     4235.28    116.82 o
   4   8   6     3041.70     3120.26     91.01 o
   6   8   6      563.64      522.38     43.28 o
   8   8   6      119.24      143.26     18.78 o
  10   8   6     2551.41     2406.65     73.71 o
  12   8   6       67.86       64.92     14.06 o
  14   8   6      352.11      340.01     34.21 o
  16   8   6        2.02        4.13     10.26 o
  18   8   6      551.65      674.42     26.05 o
  20   8   6      793.95      770.21     31.61 o
 -17   9   6        2.99        8.04     13.37 o
 -15   9   6     2181.68     2317.18     84.45 o
 -13   9   6       10.88       21.38     15.96 o
 -11   9   6     2774.71     2851.89    104.23 o
  -9   9   6       89.27      111.63     23.96 o
  -7   9   6     1570.94     1687.79     73.54 o
  -5   9   6      323.73      429.99     27.90 o
  -3   9   6        6.04        4.20     11.46 o
  -1   9   6       59.49       87.49     16.74 o
   1   9   6     4145.05     4041.79    107.98 o
   3   9   6        6.36       22.08     30.92 o
   5   9   6     5258.92     5565.59    256.63 o
   7   9   6     3412.37     3673.56    136.02 o
   9   9   6       23.86       26.19     12.85 o
  11   9   6      200.14      193.42     16.72 o
  13   9   6     1566.09     1556.52     42.87 o
  15   9   6       12.42       15.66      9.03 o
 -10  10   6       24.92       52.56     23.19 o
  -8  10   6      523.51      504.31     55.69 o
  -6  10   6      520.99      544.51     54.14 o
  -4  10   6       17.63       25.97     18.01 o
  -2  10   6     2483.79     2610.14    164.39 o
   0  10   6      717.77      875.76     86.65 o
   2  10   6      132.36      120.00     25.51 o
   4  10   6     2440.45     2502.93    104.62 o
   6  10   6        9.52       34.37     10.58 o
   8  10   6      437.83      467.25     29.04 o
 -31   1   7      996.57      942.61     60.36 o
 -29   1   7     1787.59     1804.89     66.83 o
 -27   1   7        1.07       14.40     11.55 o
 -25   1   7     2514.16     2263.71    117.04 o
 -23   1   7      194.68      153.92     19.88 o
 -21   1   7     1117.66     1135.42     46.13 o
 -19   1   7     2130.68     2011.35     57.64 o
 -17   1   7    10579.38    10854.04    210.34 o
 -15   1   7     7646.34     8341.39    169.64 o
 -13   1   7     1642.81     1933.50     40.86 o
 -11   1   7       28.09       23.27     10.23 o
  -9   1   7    14672.73    14875.01    278.11 o
  -7   1   7      665.37      386.51     17.53 o
  -5   1   7      845.14      612.28     22.81 o
  -3   1   7     4858.87     4675.15    176.13 o
  -1   1   7      958.07      733.98     41.81 o
   1   1   7     4868.42     5213.09    117.22 o
   3   1   7     3807.43     4080.35     73.60 o
   5   1   7      340.60      455.44     15.51 o
   7   1   7     9043.33     8937.27    154.10 o
   9   1   7     2725.45     3014.99     59.46 o
  11   1   7     3588.35     3617.73     71.01 o
  13   1   7      690.61      626.17     22.47 o
  15   1   7      379.31      322.40     19.04 o
  17   1   7       76.76      119.56     12.92 o
  19   1   7       64.58       84.33     10.38 o
  21   1   7      267.89      294.59     14.92 o
  23   1   7      125.93      108.04     10.34 o
  25   1   7      108.17      116.26     11.09 o
  27   1   7      992.87     1088.64     36.28 o
  29   1   7        8.06       44.52     17.00 o
 -32   2   7       18.43       26.28     17.00 o
 -30   2   7        0.89       18.55     18.55 o
 -28   2   7     3522.75     3523.30    157.54 o
 -26   2   7      453.32      364.36     23.98 o
 -24   2   7      386.57      391.72     36.38 o
 -22   2   7     3031.24     2923.10     92.38 o
 -20   2   7     4949.24     4983.32     94.76 o
 -18   2   7       74.24       66.08     11.01 o
 -16   2   7      578.03      746.29     32.15 o
 -14   2   7      308.24      319.25     17.12 o
 -12   2   7      667.81      779.29     23.60 o
 -10   2   7     2502.81     2886.69     76.80 o
  -8   2   7     6066.26     6312.61    124.88 o
  -6   2   7      292.92      390.11     26.52 o
  -4   2   7     3426.48     4353.28     77.46 o
  -2   2   7    14415.54    14554.51    242.24 o
   0   2   7      181.15      220.68     10.87 o
   2   2   7       67.81       80.01      8.36 o
   4   2   7      950.08     1127.75     30.88 o
   6   2   7      845.17      922.31     24.74 o
   8   2   7      380.92      377.74     15.69 o
  10   2   7    14973.52    15088.49    256.41 o
  12   2   7     6459.92     6599.80    149.49 o
  14   2   7     5081.94     4727.38    102.55 o
  16   2   7     6942.46     6506.79    100.46 o
  18   2   7     3054.39     3056.64     58.31 o
  20   2   7     1318.85     1269.24     30.60 o
  22   2   7      229.24      243.64     13.29 o
  24   2   7    13051.34    12544.52    181.07 o
  26   2   7      149.20      217.85     18.66 o
  28   2   7     1752.26     1980.21     67.75 o
  30   2   7       17.14       30.92     20.10 o
 -31   3   7     6682.60     6901.78    273.08 o
 -29   3   7       14.43       -2.01     10.82 o
 -27   3   7      422.57      496.46     58.00 o
 -25   3   7      221.35      279.04     19.37 o
 -23   3   7       61.10       65.68     11.60 o
 -21   3   7      477.33      555.26     23.07 o
 -19   3   7     1679.93     1748.08     43.77 o
 -17   3   7       15.03       20.88      8.54 o
 -15   3   7      804.06      837.46     60.82 o
 -13   3   7      225.90      243.71     16.69 o
 -11   3   7     8112.00     9074.20    238.69 o
  -9   3   7     6661.63     6827.73    133.96 o
  -7   3   7    12269.35    13360.35    294.43 o
  -5   3   7    15889.63    16619.89    312.99 o
  -3   3   7    11306.17    12184.15    252.54 o
  -1   3   7    23677.20    25065.35    642.66 o
   1   3   7       79.71       37.68      7.75 o
   3   3   7     7077.68     6450.49    179.61 o
   5   3   7    21379.82    20500.46    358.12 o
   7   3   7     1523.24     1288.35     32.19 o
   9   3   7     2121.10     1860.73     42.94 o
  11   3   7      584.19      485.86     30.59 o
  13   3   7      633.60      610.16     32.43 o
  15   3   7      471.54      449.37     19.08 o
  17   3   7    37952.10    36939.91    597.79 o
  19   3   7     7648.09     7784.86    129.63 o
  21   3   7     9384.18     9684.52    135.64 o
  23   3   7      145.16      114.67     11.22 o
  25   3   7     1291.14     1322.96     43.33 o
  27   3   7      437.89      472.27     32.32 o
 -30   4   7      147.83      124.82     18.49 o
 -28   4   7     8490.34     8437.76    334.32 o
 -26   4   7      429.81      570.69     54.13 o
 -24   4   7       90.22      114.89     16.13 o
 -22   4   7     5100.90     4934.63    118.45 o
 -20   4   7     2798.78     2646.21     74.44 o
 -18   4   7     1102.78     1091.40     38.13 o
 -16   4   7      279.24      257.74     19.72 o
 -14   4   7     1116.39     1116.28     37.04 o
 -12   4   7       17.24       42.16     11.99 o
 -10   4   7     6806.03     7139.70    190.04 o
  -8   4   7    26439.24    26976.63    489.01 o
  -6   4   7     6787.21     7718.18    133.97 o
  -4   4   7     1651.34     1854.83     43.11 o
  -2   4   7       37.03       36.11     11.17 o
   0   4   7      964.78      822.58     35.22 o
   2   4   7      846.16      932.58     29.85 o
   4   4   7    11903.23    13029.55    306.05 o
   6   4   7     1414.58     1389.39     34.74 o
   8   4   7      100.94       63.81     11.66 o
  10   4   7     5631.89     5683.97    141.56 o
  12   4   7      797.29      786.86     26.88 o
  14   4   7      762.33      756.89     26.46 o
  16   4   7    12075.94    12411.84    212.85 o
  18   4   7      242.82      245.37     15.65 o
  20   4   7     1491.70     1387.16     45.70 o
  22   4   7      209.24      245.83     14.72 o
  24   4   7    11249.20    11140.02    243.51 o
  26   4   7      278.87      307.57     20.45 o
  28   4   7      185.02      218.02     29.38 o
 -29   5   7     1547.63     1687.38     72.82 o
 -27   5   7      397.22      416.16     28.97 o
 -25   5   7     1559.32     1505.47     47.37 o
 -23   5   7      416.14      456.70     27.49 o
 -21   5   7     3197.03     3275.63     75.86 o
 -19   5   7     4285.62     4178.81     94.70 o
 -17   5   7     1616.67     1596.24     66.95 o
 -15   5   7    16229.55    16245.41    312.43 o
 -13   5   7       81.76       68.05     16.83 o
 -11   5   7       72.67       79.71     12.75 o
  -9   5   7     1196.72     1199.59     44.37 o
  -7   5   7     9618.69     9819.86    357.93 o
  -5   5   7       11.38       60.35     11.64 o
  -3   5   7    14098.48    14469.16    328.82 o
  -1   5   7    19985.64    21029.65    499.44 o
   1   5   7      251.93      351.11     22.43 o
   3   5   7       14.34       49.02     19.78 o
   5   5   7      762.34      536.98     36.77 o
   7   5   7     1894.77     1628.59     96.05 o
   9   5   7      285.70      241.41     19.06 o
  11   5   7     3348.35     3022.09     71.76 o
  13   5   7     2989.65     2710.33     53.77 o
  15   5   7     1175.52     1149.05     40.61 o
  17   5   7       48.59       25.44      9.66 o
  19   5   7     1915.79     1891.33     52.21 o
  21   5   7        1.44       -9.12      9.12 o
  23   5   7     1244.37     1245.55     35.78 o
  25   5   7     2117.61     2168.80     48.79 o
 -26   6   7       87.41       45.89     13.63 o
 -24   6   7     1972.46     1988.65     70.62 o
 -22   6   7     2114.00     2040.90    110.03 o
 -20   6   7       28.57       49.67     15.62 o
 -18   6   7      248.64      333.36     27.69 o
 -16   6   7      164.12      170.06     23.10 o
 -14   6   7     4016.06     4111.27    135.46 o
 -12   6   7     4215.91     4133.36    115.03 o
 -10   6   7        8.10       11.46     18.01 o
  -8   6   7      606.10      591.82     35.54 o
  -6   6   7     2715.44     2772.78    109.38 o
  -4   6   7     9411.26     9411.15    235.63 o
  -2   6   7     3682.23     3515.77    106.78 o
   0   6   7     4360.07     4038.28    208.12 o
   2   6   7     6294.50     6298.67    150.00 o
   4   6   7     2851.62     2861.27     79.29 o
   6   6   7      328.81      338.57     44.39 o
   8   6   7       73.53       60.92     14.35 o
  10   6   7     3792.92     3454.07    158.41 o
  12   6   7      289.63      257.35     19.23 o
  14   6   7       45.59       11.27      9.44 o
  16   6   7      534.45      587.10     23.04 o
  18   6   7        6.18        5.40     11.21 o
  20   6   7       42.84       50.77     15.25 o
  22   6   7      474.04      519.44     23.38 o
  24   6   7     1560.92     1530.43     50.72 o
 -25   7   7      114.66       60.30     20.10 o
 -23   7   7      424.82      389.77     38.67 o
 -21   7   7      549.55      485.72     46.41 o
 -19   7   7       27.95       64.25     30.92 o
 -17   7   7     6102.58     6193.08    155.51 o
 -15   7   7       29.33       36.92     16.25 o
 -13   7   7      370.27      489.39     32.43 o
 -11   7   7        8.00       27.58     19.25 o
  -9   7   7     2662.47     2641.31    109.88 o
  -7   7   7      166.71      185.14     25.97 o
  -5   7   7      844.68      824.00     54.90 o
  -3   7   7      285.10      261.67     24.55 o
  -1   7   7      274.09      306.89     35.04 o
   1   7   7     1862.28     1570.17    162.60 o
   3   7   7     7620.20     6979.37    195.54 o
   5   7   7      498.98      414.99     27.99 o
   7   7   7     1105.44     1019.24     53.42 o
   9   7   7     1025.47      857.44     35.54 o
  11   7   7      885.55      809.73     29.48 o
  13   7   7      887.78      776.74     26.33 o
  15   7   7       80.17       70.51     22.42 o
  17   7   7     3588.56     3778.00     92.73 o
  19   7   7      104.33       84.83     12.85 o
  21   7   7      349.92      320.45     25.44 o
 -20   8   7       25.33       19.44     19.32 o
 -18   8   7      547.13      519.01     36.42 o
 -16   8   7     1936.41     1980.10    146.42 o
 -14   8   7     2254.94     2368.46     96.44 o
 -12   8   7      290.80      377.99     36.32 o
 -10   8   7      464.09      485.50     41.59 o
  -8   8   7       10.01       23.36     18.99 o
  -6   8   7     8423.98     8073.23    576.21 o
  -4   8   7      418.49      419.61     34.62 o
  -2   8   7       28.54       53.91     14.98 o
   0   8   7     1138.39     1114.96     46.56 o
   2   8   7        6.88       19.50     14.78 o
   4   8   7      836.45      935.15     52.37 o
   6   8   7      123.44      103.42     17.44 o
   8   8   7     5631.70     5461.12    139.98 o
  10   8   7     1060.47     1092.84     36.58 o
  12   8   7     1894.84     1772.29     49.72 o
  14   8   7     2454.08     2289.89     61.35 o
  16   8   7      424.53      451.87     21.71 o
  18   8   7      171.73      155.72     13.61 o
 -17   9   7      654.58      680.85     41.78 o
 -15   9   7       28.83       12.90     13.71 o
 -13   9   7       68.40       68.54     17.81 o
 -11   9   7     2751.97     3053.00    228.02 o
  -9   9   7       57.40       65.83     19.59 o
  -7   9   7       16.01       29.12     16.44 o
  -5   9   7     1194.76     1164.35     51.67 o
  -3   9   7      698.41      792.66     42.31 o
  -1   9   7      883.34     1027.31     57.64 o
   1   9   7     1006.89     1069.31     40.93 o
   3   9   7     1301.17     1361.79     47.07 o
   5   9   7     1771.55     1871.60     88.30 o
   7   9   7      686.55      847.89     55.41 o
   9   9   7        7.55        1.34     11.25 o
  11   9   7      339.62      334.71     23.66 o
  13   9   7       48.55       72.77     11.38 o
  -8  10   7     4266.82     4167.47    220.90 o
  -4  10   7      696.25      686.38     45.60 o
  -2  10   7     1837.52     1805.47    125.53 o
   0  10   7      143.36      191.72     41.75 o
   2  10   7       83.96      100.49     35.56 o
   4  10   7      615.37      702.43     72.72 o
 -30   0   8     6205.69     5922.67    222.76 o
 -28   0   8      639.56      509.62     32.26 o
 -26   0   8      506.12      455.59     34.44 o
 -24   0   8     8043.76     7733.35    336.07 o
 -22   0   8    42543.90    41671.02   1073.80 o
 -20   0   8     1199.72     1428.11     64.02 o
 -18   0   8    12022.03    11985.58    268.43 o
 -16   0   8     1203.06     1221.02     46.84 o
 -14   0   8    11180.14    11511.26    536.90 o
 -12   0   8       56.64       66.37     13.14 o
 -10   0   8     1941.47     2267.67     70.18 o
  -8   0   8    17647.81    18246.22    477.93 o
  -6   0   8     3351.26     3266.89     76.76 o
  -4   0   8     4952.36     4463.57    110.39 o
  -2   0   8     8592.44     9133.69    241.84 o
   0   0   8     5662.28     5453.62    149.35 o
   2   0   8    44965.52    50858.46   1302.79 o
   4   0   8     5902.20     5714.64    114.08 o
   6   0   8     2072.22     2259.99     52.34 o
   8   0   8    30328.46    29493.38    550.60 o
  10   0   8      688.17      614.21     28.45 o
  12   0   8     4610.03     4436.70    110.20 o
  14   0   8     2876.68     2824.85     78.06 o
  16   0   8      101.52      114.94     15.45 o
  18   0   8     1870.78     1772.59     67.66 o
  20   0   8     6439.30     6368.90    146.78 o
  22   0   8     1415.41     1311.15     50.06 o
  24   0   8      220.43      267.43     24.04 o
  26   0   8    11196.38    12310.58    484.03 o
  28   0   8      461.24      388.24     43.31 o
 -31   1   8      918.08      855.89     54.17 o
 -29   1   8     2074.02     2127.62     73.20 o
 -27   1   8      902.22      888.65     36.72 o
 -25   1   8     2325.46     2115.51     60.39 o
 -23   1   8     8288.71     8076.18    191.51 o
 -21   1   8     4936.21     4949.99    127.10 o
 -19   1   8     1080.68     1117.48     44.94 o
 -17   1   8       25.16       37.83     11.58 o
 -15   1   8     2401.07     2312.47     66.31 o
 -13   1   8       79.05      114.93     19.19 o
 -11   1   8       32.91       25.02      8.62 o
  -9   1   8      752.29      456.39     20.50 o
  -7   1   8     5463.39     5652.59    128.94 o
  -5   1   8    10259.36    10171.96    170.53 o
  -3   1   8       97.94      217.33     10.27 o
  -1   1   8    12228.92    13262.17    187.12 o
   1   1   8     3108.58     3123.78     58.33 o
   3   1   8    18475.78    19570.24    324.46 o
   5   1   8     1184.88     1346.43     31.12 o
   7   1   8     4321.96     4820.40     99.82 o
   9   1   8    18640.48    17548.12    304.62 o
  11   1   8     1240.95     1397.16     35.77 o
  13   1   8     4311.01     3767.43     75.98 o
  15   1   8     5078.37     4845.13    105.84 o
  17   1   8     1017.08     1048.89     28.25 o
  19   1   8     1348.27     1454.36     31.66 o
  21   1   8     7669.67     7405.47    129.34 o
  23   1   8       14.65       12.85      8.67 o
  25   1   8        6.94        0.52      8.53 o
  27   1   8     4445.47     4585.30    185.76 o
 -30   2   8     1417.47     1299.32     75.88 o
 -28   2   8        1.96        1.55     14.21 o
 -26   2   8     1548.70     1621.67     46.53 o
 -24   2   8     2202.35     2303.74     59.95 o
 -22   2   8     2207.22     2198.13     51.35 o
 -20   2   8      857.93      824.68     28.15 o
 -18   2   8     6035.03     5798.11    118.33 o
 -16   2   8    12062.15    11641.53    263.74 o
 -14   2   8      133.62      221.05     18.97 o
 -12   2   8    11075.11    11822.37    221.73 o
 -10   2   8     7130.99     6802.56    163.60 o
  -8   2   8      914.29      982.53     29.36 o
  -6   2   8       14.45       38.10     11.06 o
  -4   2   8    15208.77    16263.72    270.41 o
  -2   2   8     7352.94     7067.03    112.67 o
   0   2   8     8134.15     8419.56    163.41 o
   2   2   8     7784.86     7657.95    133.11 o
   4   2   8       68.67      124.35     22.54 o
   6   2   8       96.81      132.47      9.98 o
   8   2   8     7056.68     7325.10    130.97 o
  10   2   8    16005.63    15580.61    265.49 o
  12   2   8     4226.58     3866.56     77.87 o
  14   2   8      655.67      613.40     27.00 o
  16   2   8      111.24      153.66     21.95 o
  18   2   8     1479.87     1387.74     38.36 o
  20   2   8      356.03      460.50     21.18 o
  22   2   8        0.63        6.98      8.83 o
  24   2   8       28.45        4.51     12.38 o
  26   2   8      253.72      247.23     17.01 o
  28   2   8       43.69       58.74     26.28 o
 -31   3   8        3.57       26.28     18.55 o
 -29   3   8       52.78      132.95     26.28 o
 -27   3   8      120.83      103.65     19.32 o
 -25   3   8      132.11      142.91     15.32 o
 -23   3   8       63.34       84.71     12.47 o
 -21   3   8     1250.64     1209.58     34.95 o
 -19   3   8        0.74       10.27      9.30 o
 -17   3   8     1765.04     1726.21     37.52 o
 -15   3   8      985.16      912.77     29.35 o
 -13   3   8      335.28      346.72     22.89 o
 -11   3   8     1249.77     1622.55     49.32 o
  -9   3   8      989.16     1258.73     49.82 o
  -7   3   8       25.80       97.52     10.68 o
  -5   3   8     9900.56    10589.23    265.70 o
  -3   3   8      550.86      663.90     21.65 o
  -1   3   8      879.11     1086.18     30.24 o
   1   3   8       11.36       17.04      7.58 o
   3   3   8     2590.69     2706.03     62.34 o
   5   3   8      512.85      530.60     19.19 o
   7   3   8     1170.21     1022.15     28.86 o
   9   3   8       59.20       92.15     15.55 o
  11   3   8        9.51       26.11     12.00 o
  13   3   8      383.19      381.27     17.87 o
  15   3   8     2115.46     2069.23     88.23 o
  17   3   8      731.99      707.79     23.92 o
  19   3   8      116.44       82.72     11.67 o
  21   3   8        0.08       -1.07      8.12 o
  23   3   8       29.11       24.46     10.00 o
  25   3   8        3.06       15.42      9.40 o
  27   3   8     2661.18     2721.25    108.60 o
 -30   4   8      496.47      391.39     35.58 o
 -28   4   8     2977.81     2904.98    133.46 o
 -26   4   8     1560.31     1459.78     55.75 o
 -24   4   8        8.93        3.89     14.03 o
 -22   4   8      944.32      926.53     37.91 o
 -20   4   8        4.94        6.79     13.55 o
 -18   4   8     1853.18     1828.27     52.12 o
 -16   4   8     2740.86     2648.18     55.03 o
 -14   4   8     9887.42     9563.06    154.51 o
 -12   4   8      613.91      529.12     25.11 o
 -10   4   8       46.88       78.73     20.38 o
  -8   4   8        7.73       10.74     10.98 o
  -6   4   8      196.45      224.40     15.02 o
  -4   4   8      754.88      563.14     23.95 o
  -2   4   8    14379.87    15181.52    341.53 o
   0   4   8     6727.50     6343.12    130.31 o
   2   4   8        7.15       43.28      9.29 o
   4   4   8    11226.55    11627.30    361.02 o
   6   4   8     2707.49     2996.44     78.57 o
   8   4   8       43.75       85.05     17.17 o
  10   4   8     6762.68     6304.38    132.32 o
  12   4   8     4817.36     4371.58     95.30 o
  14   4   8     9817.28     9606.27    168.20 o
  16   4   8       16.07       20.59     10.35 o
  18   4   8     3405.36     3460.18     61.37 o
  20   4   8     1495.11     1585.80     33.22 o
  22   4   8     3422.43     3457.63     77.46 o
  24   4   8      742.04      715.35     28.45 o
  26   4   8      847.66      889.65     48.21 o
 -27   5   8     2461.09     2384.19     78.96 o
 -25   5   8      199.09      188.04     17.44 o
 -23   5   8       51.85       63.15     14.32 o
 -21   5   8     8956.48     8772.97    192.39 o
 -19   5   8      696.51      720.25     44.66 o
 -17   5   8     1288.99     1252.64     46.34 o
 -15   5   8     2165.51     2243.07     60.17 o
 -13   5   8      414.71      420.68     28.06 o
 -11   5   8      742.32      771.65     32.01 o
  -9   5   8      415.79      423.07     19.79 o
  -7   5   8       34.81       35.05     16.07 o
  -5   5   8     1862.54     2081.80     61.52 o
  -3   5   8       17.31        7.63     19.33 o
  -1   5   8     3568.73     3722.73     99.42 o
   1   5   8        7.43       55.51     15.70 o
   3   5   8      510.60      511.14     28.50 o
   5   5   8     1323.79     1427.56     68.89 o
   7   5   8       42.98       55.94     14.79 o
   9   5   8      969.65      820.38     35.29 o
  11   5   8        7.58       -8.98     10.13 o
  13   5   8     1586.18     1495.27     35.81 o
  15   5   8      182.06      180.73     14.27 o
  17   5   8       81.67       60.40     10.51 o
  19   5   8      185.12      201.00     12.44 o
  21   5   8       52.97        8.20     15.62 o
  23   5   8      174.70      201.73     13.93 o
  25   5   8      518.80      501.12     33.26 o
 -26   6   8      794.33      775.36     49.52 o
 -24   6   8     4007.45     3627.85    111.52 o
 -22   6   8    10711.03    10691.68    411.76 o
 -20   6   8       73.73       85.27     21.08 o
 -18   6   8     1523.46     1635.86     58.72 o
 -16   6   8       57.34       57.97     16.67 o
 -14   6   8      122.37      137.43     21.17 o
 -12   6   8      500.06      504.95     33.71 o
 -10   6   8       29.42       37.81     17.69 o
  -8   6   8      618.28      651.75     37.45 o
  -6   6   8      821.36      849.51     44.22 o
  -4   6   8      563.54      503.15     33.67 o
  -2   6   8     2234.32     1989.92     69.83 o
   0   6   8        2.11        2.20     11.98 o
   2   6   8        1.85       15.26     12.57 o
   4   6   8      209.26      210.00     20.31 o
   6   6   8    12657.64    12084.76    232.54 o
   8   6   8       17.29       28.23     12.17 o
  10   6   8      240.50      301.60     22.25 o
  12   6   8     1753.98     1764.28     57.86 o
  14   6   8      321.23      285.79     17.17 o
  16   6   8       11.35        3.33     12.70 o
  18   6   8     1581.32     1629.60     49.75 o
  20   6   8     1314.36     1346.53     41.46 o
  22   6   8     2433.12     2536.39     88.40 o
 -23   7   8       14.59       30.92     20.10 o
 -21   7   8     2105.22     2119.87     81.92 o
 -19   7   8     2916.10     2973.11    111.44 o
 -17   7   8      423.09      354.59     26.11 o
 -15   7   8      155.32      152.04     20.48 o
 -13   7   8      104.27      138.57     20.91 o
 -11   7   8     2817.70     2972.88     89.14 o
  -9   7   8     7488.30     7738.96    253.07 o
  -7   7   8     2950.93     2979.55    117.72 o
  -5   7   8     7366.85     7338.14    240.61 o
  -3   7   8      181.69      172.96     29.69 o
  -1   7   8     5732.49     5802.99    196.00 o
   1   7   8      290.64      294.50     38.07 o
   3   7   8     4314.91     3553.60    363.87 o
   5   7   8     1226.34     1045.82     53.62 o
   7   7   8     1466.25     1401.13     46.62 o
   9   7   8      556.00      539.67     24.71 o
  11   7   8     1386.05     1351.83     34.77 o
  13   7   8      126.85       96.47     11.57 o
  15   7   8      791.13      734.89     33.93 o
  17   7   8       53.27       55.09     11.94 o
  19   7   8       71.06       78.12     12.50 o
  21   7   8       40.62       44.55      9.18 o
 -20   8   8     1141.46     1161.33     63.49 o
 -18   8   8     1776.60     1847.53     73.71 o
 -16   8   8     6157.37     6446.30    205.81 o
 -14   8   8      453.46      485.22     37.86 o
 -12   8   8     4700.32     4919.26    168.79 o
 -10   8   8     2440.17     2709.68    107.25 o
  -8   8   8        8.63       14.80     18.39 o
  -6   8   8       27.32        5.14     17.32 o
  -4   8   8     1752.95     1643.52    120.80 o
  -2   8   8     2971.93     2746.45    187.10 o
   0   8   8     4647.46     4457.66    335.63 o
   2   8   8      827.25      877.25     38.93 o
   4   8   8        5.97       22.78     13.90 o
   6   8   8     1968.01     1818.10     59.28 o
   8   8   8        4.15        9.40     12.04 o
  10   8   8     3054.89     2871.70     89.12 o
  12   8   8      160.75      191.24     13.40 o
  14   8   8       87.43      101.16     12.42 o
  16   8   8     1131.44     1139.67     44.25 o
  18   8   8      707.70      735.10     47.97 o
 -15   9   8     3462.10     3524.32    115.60 o
 -13   9   8     1276.44     1392.35    154.85 o
 -11   9   8      541.01      484.12     34.54 o
  -9   9   8      829.64      766.33     43.12 o
  -7   9   8       52.19       78.46     17.15 o
  -5   9   8       88.73       79.70     18.28 o
  -3   9   8      859.03      937.35     59.18 o
  -1   9   8      978.50     1138.92    113.75 o
   1   9   8       17.31        7.19     31.69 o
   3   9   8      329.86      295.08     31.36 o
   5   9   8     2039.41     2315.34    162.72 o
   7   9   8      230.81      295.34     52.57 o
   9   9   8      641.77      605.91     28.34 o
  11   9   8      387.21      354.96     59.55 o
   0  10   8     3249.93     3087.99    181.74 o
   2  10   8      363.73      411.41     55.68 o
 -31   1   9      854.30      716.58     47.98 o
 -29   1   9     3309.02     3209.78     92.95 o
 -27   1   9       54.33       71.35     17.49 o
 -25   1   9      497.38      482.01     24.97 o
 -23   1   9     2177.70     2204.44     58.26 o
 -21   1   9     1621.31     1571.21     46.74 o
 -19   1   9      420.76      432.15     28.23 o
 -17   1   9     1967.60     1884.31     50.24 o
 -15   1   9      581.93      622.32     30.37 o
 -13   1   9       12.35       24.00      8.42 o
 -11   1   9     1210.57     1030.91     30.19 o
  -9   1   9     1772.43     1703.88     56.36 o
  -7   1   9    17699.56    17484.01    374.82 o
  -5   1   9        6.61       31.91      7.75 o
  -3   1   9     3989.27     3915.12     64.58 o
  -1   1   9       85.96      101.10      7.15 o
   1   1   9      298.53      221.81      9.53 o
   3   1   9     8245.91     7902.47    137.37 o
   5   1   9    17101.66    16915.62    284.03 o
   7   1   9    13193.36    12595.32    215.29 o
   9   1   9     6867.45     6367.20    161.38 o
  11   1   9     1009.05     1045.78     30.45 o
  13   1   9     1466.41     1427.70     38.57 o
  15   1   9     1307.03     1159.39     30.30 o
  17   1   9     1078.34     1102.96     26.83 o
  19   1   9    13376.20    13102.81    197.95 o
  21   1   9       11.50       23.82     10.37 o
  23   1   9     4453.88     4490.78     98.52 o
  25   1   9      128.84      172.44     15.59 o
  27   1   9      422.81      467.57     31.71 o
 -30   2   9     1475.77     1383.18     75.90 o
 -28   2   9      526.71      461.48     44.86 o
 -26   2   9     1605.60     1580.25     45.13 o
 -24   2   9     2417.33     2427.94     72.07 o
 -22   2   9       21.30       38.97     11.44 o
 -20   2   9     2277.39     2201.78     48.75 o
 -18   2   9     1386.50     1499.49     36.58 o
 -16   2   9     1303.84     1368.91     40.41 o
 -14   2   9      367.14      386.48     19.74 o
 -12   2   9       34.20       46.05      9.38 o
 -10   2   9       24.48       43.99      9.48 o
  -8   2   9     7334.34     7894.08    205.46 o
  -6   2   9     4351.11     4443.21    170.25 o
  -4   2   9      260.51      342.03     18.58 o
  -2   2   9     2231.64     2297.71     45.37 o
   0   2   9     5750.14     5756.02    116.21 o
   2   2   9       12.76       75.78     12.52 o
   4   2   9     4671.90     5236.39     95.86 o
   6   2   9     1325.94     1372.22     33.84 o
   8   2   9       28.39       50.58      8.83 o
  10   2   9      171.28      243.81     14.70 o
  12   2   9    10999.64    10479.51    207.32 o
  14   2   9      326.53      281.25     27.92 o
  16   2   9      936.65      951.85     25.23 o
  18   2   9     1154.93     1059.22     28.79 o
  20   2   9      566.55      531.27     20.16 o
  22   2   9      123.79      110.72     10.61 o
  24   2   9      586.47      482.84     23.81 o
  26   2   9      231.82      226.55     19.89 o
  28   2   9      376.60      318.62     35.57 o
 -29   3   9     1121.38     1123.96     66.57 o
 -27   3   9     5225.32     5057.70    145.05 o
 -25   3   9       11.81       13.83      9.79 o
 -23   3   9     1828.85     1855.33     49.98 o
 -21   3   9      682.06      601.69     24.60 o
 -19   3   9       50.26       54.44     11.32 o
 -17   3   9      154.58      184.57     24.97 o
 -15   3   9     5173.84     4870.53     87.45 o
 -13   3   9     7810.72     7434.03    154.76 o
 -11   3   9      232.30      276.52     37.11 o
  -9   3   9      136.02      162.51     21.54 o
  -7   3   9      472.27      446.95     19.95 o
  -5   3   9     2232.39     2232.97     65.19 o
  -3   3   9        2.68       30.17      5.62 o
  -1   3   9       29.71       59.72      8.52 o
   1   3   9     6912.77     6976.42    140.67 o
   3   3   9      381.77      317.27     16.60 o
   5   3   9        9.89        4.55      7.20 o
   7   3   9        8.23       23.18      8.97 o
   9   3   9     1617.84     1600.10     40.68 o
  11   3   9     9352.53     8658.64    140.99 o
  13   3   9      909.87      886.47     26.38 o
  15   3   9     5547.10     5511.18     94.88 o
  17   3   9     2677.97     2530.35     51.49 o
  19   3   9    10353.15     9762.87    157.79 o
  21   3   9       10.26        2.68      7.95 o
  23   3   9       16.89       31.28      9.07 o
  25   3   9     5013.59     5014.96    114.78 o
  27   3   9     1344.61     1428.14     79.00 o
 -28   4   9       30.89       41.74     18.55 o
 -26   4   9      546.66      495.88     30.39 o
 -24   4   9     4109.02     4112.52     99.16 o
 -22   4   9      252.97      262.06     21.54 o
 -20   4   9     5532.26     5571.19    131.62 o
 -18   4   9      141.85      139.64     14.40 o
 -16   4   9      729.95      777.86     26.25 o
 -14   4   9     1417.12     1317.21     35.19 o
 -12   4   9      790.42      879.66     27.59 o
 -10   4   9        0.78       10.96     10.71 o
  -8   4   9     7044.12     7854.45    223.42 o
  -6   4   9    16263.24    17065.25    450.63 o
  -4   4   9     2690.07     2902.93    113.99 o
  -2   4   9       34.17       18.70     12.79 o
   0   4   9    10608.25    10483.91    207.69 o
   2   4   9      630.69      660.80     26.00 o
   4   4   9       26.66       41.30     10.61 o
   6   4   9     1699.15     1782.57     49.93 o
   8   4   9       27.14       36.08      9.59 o
  10   4   9      965.87      907.89     26.22 o
  12   4   9    11777.39    10929.92    189.57 o
  14   4   9     1423.89     1513.81     36.79 o
  16   4   9      717.90      750.26     24.66 o
  18   4   9     1888.99     1967.68     40.47 o
  20   4   9      565.39      617.95     21.40 o
  22   4   9        6.34        3.74      8.66 o
  24   4   9        6.08        9.99     10.11 o
  26   4   9      607.40      640.57     35.59 o
 -27   5   9        5.82       38.65     18.55 o
 -25   5   9      197.79      184.00     29.38 o
 -23   5   9       44.18       25.41     10.38 o
 -21   5   9      420.21      445.80     25.47 o
 -19   5   9     1753.57     1837.31     52.05 o
 -17   5   9       56.53       50.02     15.01 o
 -15   5   9     1470.44     1418.58     45.16 o
 -13   5   9      868.69      881.20     31.78 o
 -11   5   9     1506.72     1529.14     42.52 o
  -9   5   9     8496.30     8864.55    161.40 o
  -7   5   9    17331.65    16704.96    330.02 o
  -5   5   9        8.47       17.78     21.86 o
  -3   5   9     4758.25     4953.72    138.74 o
  -1   5   9     3997.70     3986.19     96.54 o
   1   5   9     4842.68     4556.06    152.16 o
   3   5   9     1508.23     1469.10     51.68 o
   5   5   9    11634.88    10874.43    247.14 o
   7   5   9     9430.02     8551.90    169.72 o
   9   5   9      736.45      766.98     31.49 o
  11   5   9       24.52       60.40     13.15 o
  13   5   9       13.84       10.92     13.28 o
  15   5   9      749.68      748.02     24.28 o
  17   5   9     1424.99     1385.99     34.51 o
  19   5   9    17252.67    17630.66    289.02 o
  21   5   9     1453.08     1598.76     36.58 o
  23   5   9      109.30       87.08     10.24 o
 -24   6   9     2851.96     2779.29    125.70 o
 -22   6   9        7.92       18.19     15.96 o
 -20   6   9     1312.15     1417.56     51.04 o
 -18   6   9      281.22      325.87     25.82 o
 -16   6   9     3788.33     3735.58    106.15 o
 -14   6   9     1015.67      987.79     45.55 o
 -12   6   9     1940.24     1828.63     65.12 o
 -10   6   9     1187.08     1177.21     43.84 o
  -8   6   9        2.44       -7.58     13.20 o
  -6   6   9     3833.36     3693.02    111.14 o
  -4   6   9     2353.64     2331.90    112.31 o
  -2   6   9     1421.94     1433.28     65.79 o
   0   6   9     1340.74     1301.34     64.30 o
   2   6   9     1573.67     1366.73     64.72 o
   4   6   9     9752.93     9162.88    212.92 o
   6   6   9       50.38       78.18     13.86 o
   8   6   9       86.76       68.95     12.58 o
  10   6   9      653.05      621.20     33.52 o
  12   6   9      276.57      230.79     25.67 o
  14   6   9       95.30       74.31     15.32 o
  16   6   9       62.08       52.46     11.42 o
  18   6   9     2623.84     2641.30     83.62 o
  20   6   9      184.18      176.64     15.36 o
  22   6   9      291.76      261.27     46.39 o
 -21   7   9     2004.10     1871.24     73.35 o
 -19   7   9     1452.62     1424.56     65.02 o
 -17   7   9     1004.42      969.74     41.12 o
 -15   7   9       91.15       61.53     15.78 o
 -13   7   9      390.96      369.78     26.96 o
 -11   7   9     2079.21     2082.41     68.36 o
  -9   7   9      650.28      590.75     46.45 o
  -7   7   9      277.39      339.74     35.88 o
  -5   7   9     2206.96     2251.01     96.78 o
  -3   7   9      122.93       89.46     22.88 o
  -1   7   9      204.60      154.62     35.56 o
   1   7   9      731.24      612.03     77.08 o
   3   7   9     8237.88     7443.29    223.39 o
   5   7   9      893.01      818.94     46.68 o
   7   7   9      108.64      103.30     14.39 o
   9   7   9     1111.72     1082.29     37.73 o
  11   7   9     2268.17     2074.18     47.83 o
  13   7   9       14.56       40.19      9.65 o
  15   7   9      127.65      121.66     14.56 o
  17   7   9     3382.34     3449.85    104.15 o
  19   7   9      182.87      181.22     14.13 o
 -18   8   9      288.31      272.27     37.89 o
 -16   8   9      805.46      865.47     46.71 o
 -14   8   9      511.83      571.05     40.07 o
 -12   8   9       16.88       30.83     19.58 o
 -10   8   9      522.41      541.20     73.47 o
  -8   8   9     3521.05     3334.04    233.75 o
  -6   8   9      382.39      400.15     57.14 o
  -4   8   9      776.42      725.38     42.93 o
  -2   8   9      116.77      110.59     23.30 o
   0   8   9     1519.76     1497.40     75.24 o
   2   8   9     2431.99     2133.45     93.64 o
   4   8   9      420.55      306.28     33.43 o
   6   8   9       84.85       65.28     27.83 o
   8   8   9        3.09        9.48     14.06 o
  10   8   9       66.82       52.56     14.43 o
  12   8   9       31.79       23.93     12.54 o
  14   8   9       82.24       48.67     13.63 o
  16   8   9      503.69      583.13     28.85 o
 -13   9   9       42.82       38.65     14.08 o
 -11   9   9      678.90      625.29     36.79 o
  -9   9   9       12.88        7.94     16.23 o
  -7   9   9     2620.38     2591.29    113.32 o
  -5   9   9        0.12       18.94     14.66 o
  -3   9   9      757.53      719.49     83.55 o
  -1   9   9     1366.04     1427.70    123.88 o
   1   9   9      268.84      277.55     30.64 o
   3   9   9       16.89       41.22     19.36 o
   5   9   9      729.95      889.70     86.65 o
   7   9   9       11.69       15.46     34.01 o
   9   9   9      528.12      481.12     55.69 o
 -28   0  10    22732.17    19765.10    679.86 o
 -26   0  10     4607.59     4428.52    109.18 o
 -24   0  10      144.86      171.52     18.85 o
 -22   0  10     1897.36     2052.86    116.18 o
 -20   0  10     2680.91     2665.43     97.57 o
 -18   0  10     7794.73     7717.95    225.43 o
 -16   0  10       23.38       40.83     14.96 o
 -14   0  10    28409.85    27640.94   1012.33 o
 -12   0  10     8674.04     8273.86    329.58 o
 -10   0  10     4145.83     4366.16    188.01 o
  -8   0  10    27984.76    28905.93   1046.59 o
  -6   0  10    12710.66    14801.87    316.77 o
  -4   0  10    17336.40    18296.48    388.89 o
  -2   0  10     7460.99     8086.13    157.11 o
   0   0  10      506.45      281.35     24.10 o
   2   0  10    19349.26    19857.53    519.18 o
   4   0  10      703.94      574.91     44.10 o
   6   0  10      397.90      593.78     87.38 o
   8   0  10     1011.63     1098.37     46.50 o
  10   0  10     6205.74     5738.81    168.19 o
  12   0  10    16197.18    15490.68    466.02 o
  14   0  10       53.97       54.84     14.06 o
  16   0  10      381.64      402.57     31.04 o
  18   0  10       23.17       39.78     17.78 o
  20   0  10      183.25      115.83     19.68 o
  22   0  10     2855.03     2776.77     96.42 o
  24   0  10     2046.49     2456.70     83.33 o
  26   0  10      461.96      337.34     22.01 o
 -29   1  10       35.31       54.11     23.19 o
 -27   1  10     1062.92     1015.95     36.17 o
 -25   1  10      425.57      396.86     21.51 o
 -23   1  10     3867.11     3564.01     88.96 o
 -21   1  10      287.91      289.69     19.93 o
 -19   1  10     3130.11     3133.63     75.01 o
 -17   1  10     3691.96     3451.32     57.84 o
 -15   1  10      934.82      845.29     26.99 o
 -13   1  10     1138.09     1200.66     35.08 o
 -11   1  10     1491.85     1452.62     38.75 o
  -9   1  10        5.05       13.81      7.78 o
  -7   1  10     5658.32     5739.98    133.33 o
  -5   1  10      389.00      447.13     18.81 o
  -3   1  10     8532.97     9310.28    134.72 o
  -1   1  10    10380.14    11293.07    192.13 o
   1   1  10      119.43      134.93      9.29 o
   3   1  10    12759.85    12399.90    211.29 o
   5   1  10     1280.85     1477.69     32.02 o
   7   1  10      454.36      425.38     16.42 o
   9   1  10     2447.34     2237.59     46.15 o
  11   1  10     3903.66     3662.30     69.67 o
  13   1  10     7347.67     6967.15    114.19 o
  15   1  10       71.31      102.22     12.15 o
  17   1  10     3514.52     3321.34     67.29 o
  19   1  10     2817.82     2872.43     59.61 o
  21   1  10      772.26      751.58     32.09 o
  23   1  10      361.33      320.96     19.14 o
  25   1  10      174.89      141.10     17.22 o
  27   1  10      172.35      145.34     26.29 o
 -30   2  10      115.37      125.23     21.65 o
 -28   2  10      242.01      242.64     20.43 o
 -26   2  10      428.69      368.56     61.09 o
 -24   2  10      726.43      798.68     30.99 o
 -22   2  10      357.48      360.08     19.29 o
 -20   2  10     4818.50     4504.33     80.34 o
 -18   2  10      467.98      580.79     21.08 o
 -16   2  10      901.87      898.67     26.33 o
 -14   2  10      181.01      178.72     11.68 o
 -12   2  10      831.28      622.51     24.96 o
 -10   2  10      914.63      830.24     27.93 o
  -8   2  10     8212.37     8896.20    196.24 o
  -6   2  10      862.45     1088.22     54.94 o
  -4   2  10       19.19       58.45     10.19 o
  -2   2  10     2853.47     2675.02     59.83 o
   0   2  10      896.32      728.40     20.52 o
   2   2  10     1322.05     1127.15     28.83 o
   4   2  10     3408.88     3636.32     77.07 o
   6   2  10      673.53      803.32     25.29 o
   8   2  10     2901.25     2512.77     55.07 o
  10   2  10     8822.26     8273.17    169.26 o
  12   2  10     2573.48     2502.38     50.44 o
  14   2  10      191.21      185.34     13.83 o
  16   2  10     4135.85     4519.21     74.28 o
  18   2  10      487.88      435.50     18.86 o
  20   2  10     1502.68     1616.68     37.70 o
  22   2  10     3137.53     3244.37     72.19 o
  24   2  10      307.13      416.34     26.52 o
  26   2  10      272.88      315.38     21.74 o
 -29   3  10       61.59       43.29     18.55 o
 -27   3  10       14.40       23.19     26.28 o
 -25   3  10        6.92        3.31     10.64 o
 -23   3  10       33.84       43.92     12.80 o
 -21   3  10     1157.93     1072.13     36.11 o
 -19   3  10      372.82      344.38     17.73 o
 -17   3  10       58.89       69.28     11.10 o
 -15   3  10     8720.34     8667.17    143.04 o
 -13   3  10        3.73        1.49     11.06 o
 -11   3  10       25.97       56.05     11.30 o
  -9   3  10      615.89      688.43     30.73 o
  -7   3  10     3973.52     4000.79     98.60 o
  -5   3  10      108.05      106.02     14.84 o
  -3   3  10      252.44      389.46     38.68 o
  -1   3  10     1066.50     1296.35     35.87 o
   1   3  10       29.57       47.09      9.03 o
   3   3  10     3091.97     2936.57     69.00 o
   5   3  10     1134.38     1235.82     33.14 o
   7   3  10       31.20       45.61     13.68 o
   9   3  10     2609.69     2567.83     74.42 o
  11   3  10      943.33      989.76     31.26 o
  13   3  10      748.21      712.12     27.52 o
  15   3  10       30.86       14.62     11.83 o
  17   3  10     6972.47     7039.01    117.15 o
  19   3  10      148.54      213.63     14.40 o
  21   3  10      262.46      250.31     22.04 o
  23   3  10       13.42        8.86      8.32 o
  25   3  10      535.56      556.94     31.71 o
 -28   4  10        2.34        4.64     18.55 o
 -26   4  10        3.22       55.65     20.10 o
 -24   4  10        2.58        4.28     11.74 o
 -22   4  10      940.25      992.69     37.60 o
 -20   4  10     1842.90     1754.34     50.10 o
 -18   4  10      996.85      949.04     31.76 o
 -16   4  10       92.48      104.84     12.22 o
 -14   4  10     7418.87     6984.79    119.05 o
 -12   4  10       44.08       78.17     11.46 o
 -10   4  10     2425.44     2515.18     52.79 o
  -8   4  10       69.35      100.73     11.81 o
  -6   4  10    11807.88    12050.67    300.26 o
  -4   4  10     1006.23     1053.96     47.11 o
  -2   4  10     6117.60     6098.84    207.07 o
   0   4  10     5385.04     5446.41    135.35 o
   2   4  10      251.73      245.17     16.84 o
   4   4  10      715.26      712.35     26.24 o
   6   4  10      686.94      586.41     23.67 o
   8   4  10     7196.05     6697.56    121.84 o
  10   4  10     3144.59     3292.69    101.51 o
  12   4  10      250.25      193.64     18.14 o
  14   4  10     3019.76     3048.24     75.17 o
  16   4  10      450.72      409.82     20.59 o
  18   4  10     1070.35     1012.53     26.85 o
  20   4  10     1634.62     1666.93     39.72 o
  22   4  10      283.41      309.15     30.58 o
  24   4  10     1393.27     1553.39     49.82 o
 -25   5  10      618.66      632.76     47.96 o
 -23   5  10     3073.13     2964.06     89.33 o
 -21   5  10      153.70      142.24     17.85 o
 -19   5  10     1159.11     1152.54     38.06 o
 -17   5  10     3617.30     3705.89     78.43 o
 -15   5  10     1649.52     1635.41     47.55 o
 -13   5  10      845.07      832.51     28.28 o
 -11   5  10      892.54      947.52     35.33 o
  -9   5  10     3131.21     3004.09     79.61 o
  -7   5  10     6190.79     6353.98    141.08 o
  -5   5  10      349.53      415.62     26.12 o
  -3   5  10      122.38      142.31     27.86 o
  -1   5  10     7432.96     7013.96    183.39 o
   1   5  10     2085.65     1870.02     61.82 o
   3   5  10      894.90      957.41     42.52 o
   5   5  10     1278.04     1164.02     38.83 o
   7   5  10     4776.85     4546.03    100.71 o
   9   5  10     2480.57     2468.68     63.32 o
  11   5  10     1816.26     1840.94     72.12 o
  13   5  10      604.41      547.75     36.34 o
  15   5  10        2.68       10.49     11.64 o
  17   5  10     1053.87     1091.06     44.90 o
  19   5  10     3372.43     3331.35     64.96 o
  21   5  10     1291.41     1195.00     33.27 o
  23   5  10       17.82       14.69      9.84 o
 -24   6  10     1036.27     1045.01     61.93 o
 -22   6  10       19.94       42.37     21.64 o
 -20   6  10      911.20      886.31     37.74 o
 -18   6  10     2724.80     2758.28     81.60 o
 -16   6  10     1237.07     1355.41     52.57 o
 -14   6  10     7447.91     7728.29    191.00 o
 -12   6  10     4781.31     4844.15    113.96 o
 -10   6  10     2444.08     2440.30     68.29 o
  -8   6  10     3122.48     3169.54     82.15 o
  -6   6  10     5933.80     5727.08    157.41 o
  -4   6  10     1414.07     1488.35     60.45 o
  -2   6  10     6982.09     6542.47    175.08 o
   0   6  10     3495.02     3104.43    112.24 o
   2   6  10     3115.43     2808.39    104.62 o
   4   6  10      508.12      509.61     31.12 o
   6   6  10      907.16     1062.66     44.78 o
   8   6  10       36.43       26.53     12.29 o
  10   6  10      693.30      671.12     29.38 o
  12   6  10     2422.61     2298.62     59.11 o
  14   6  10       43.30       27.48     10.22 o
  16   6  10      500.37      502.43     21.65 o
  18   6  10      104.82       93.08     13.41 o
  20   6  10      213.99      198.44     17.74 o
 -21   7  10      127.33       83.49     23.19 o
 -19   7  10     2254.72     2119.78     83.06 o
 -17   7  10      735.18      684.06     39.43 o
 -15   7  10      106.05      125.89     18.36 o
 -13   7  10        8.58       12.06     12.96 o
 -11   7  10      863.44      778.75     52.71 o
  -9   7  10       43.86       81.93     24.14 o
  -7   7  10     2681.18     2474.28    102.07 o
  -5   7  10      138.35      147.56     27.86 o
  -3   7  10        7.28       -5.28     18.87 o
  -1   7  10     3387.85     3302.78    149.73 o
   1   7  10     1313.43     1454.51    118.43 o
   3   7  10      841.90      758.62     71.95 o
   5   7  10      154.69      116.39     18.13 o
   7   7  10     1175.78     1184.60     86.21 o
   9   7  10      320.63      290.34     25.97 o
  11   7  10      162.00      155.36     16.24 o
  13   7  10     2152.21     2273.41     52.27 o
  15   7  10      978.87     1021.38     34.34 o
  17   7  10     2583.14     2817.63    124.12 o
 -18   8  10      298.57      225.79     29.38 o
 -16   8  10      359.47      405.28     30.39 o
 -14   8  10     1105.25     1033.79     52.00 o
 -12   8  10        1.41       17.20     17.08 o
 -10   8  10       14.70       31.45     19.11 o
  -8   8  10      341.63      424.53     35.90 o
  -6   8  10        3.78       14.12     16.06 o
  -4   8  10      454.73      405.86     33.32 o
  -2   8  10     1627.37     1567.05    236.19 o
   0   8  10       39.41       54.14     23.64 o
   2   8  10       67.10       58.46     29.37 o
   4   8  10      702.68      646.60    129.96 o
   6   8  10     2500.13     2547.26     98.82 o
   8   8  10     1765.67     1788.75     56.94 o
  10   8  10     2567.21     2774.96     76.68 o
  12   8  10     3322.22     3275.04     97.18 o
  14   8  10     1303.02     1297.99     66.60 o
 -11   9  10      277.07      207.10     22.24 o
  -9   9  10       52.69       54.46     22.42 o
  -7   9  10     3286.52     3562.12    199.45 o
  -5   9  10        2.25       20.15     13.97 o
  -3   9  10      422.49      480.49    106.72 o
  -1   9  10        5.96       25.76     20.10 o
   1   9  10      655.62      696.80     88.96 o
   3   9  10     1178.69     1215.44    102.19 o
   5   9  10      205.57      321.62     51.03 o
   7   9  10      140.19      148.43     35.56 o
 -29   1  11      780.09      897.55     55.71 o
 -27   1  11     1034.48     1015.34     35.27 o
 -25   1  11      121.04      117.82     15.23 o
 -23   1  11      348.55      337.56     21.68 o
 -21   1  11     1724.23     1737.77     49.49 o
 -19   1  11     1161.83     1072.17     37.51 o
 -17   1  11      792.82      872.22     24.14 o
 -15   1  11     1267.36     1343.38     30.49 o
 -13   1  11     2093.00     2191.75     41.57 o
 -11   1  11     1103.14     1176.05     36.71 o
  -9   1  11     8488.88     8914.40    276.42 o
  -7   1  11      548.36      583.42     29.47 o
  -5   1  11      110.56       93.02     11.83 o
  -3   1  11     4082.86     4770.47    100.18 o
  -1   1  11      602.15      596.64     18.98 o
   1   1  11     8696.12     8868.68    154.87 o
   3   1  11     1271.71     1464.46     38.23 o
   5   1  11     3764.79     3652.14     81.49 o
   7   1  11      133.18       89.11     11.09 o
   9   1  11      300.26      285.74     15.17 o
  11   1  11      959.23      938.56     27.52 o
  13   1  11     3920.56     3678.17     72.89 o
  15   1  11     6394.36     6128.23    111.17 o
  17   1  11     1530.30     1567.02     39.60 o
  19   1  11       14.32       40.36      9.81 o
  21   1  11      706.81      830.10     39.92 o
  23   1  11     1087.17     1172.51     35.08 o
  25   1  11      521.52      396.73     18.79 o
 -28   2  11        1.84        6.18     20.10 o
 -26   2  11     1138.58     1122.64     47.15 o
 -24   2  11      100.01      116.33     17.95 o
 -22   2  11     2032.88     2111.87     64.15 o
 -20   2  11     2014.15     1972.40     44.00 o
 -18   2  11      106.24      146.06     14.56 o
 -16   2  11     2909.49     2908.45     54.78 o
 -14   2  11     1318.79     1282.46     32.28 o
 -12   2  11     2875.16     3001.26     55.30 o
 -10   2  11     7194.24     7515.39    161.87 o
  -8   2  11      690.06      721.29     37.16 o
  -6   2  11        2.71       29.73     22.31 o
  -4   2  11      119.21      205.29     22.67 o
  -2   2  11      765.57      712.48     80.46 o
   0   2  11      583.21      601.49     22.23 o
   2   2  11     7744.79     7337.04    131.39 o
   4   2  11     3125.75     2915.46     61.41 o
   6   2  11      666.65      830.26     24.04 o
   8   2  11     1492.17     1366.39     37.07 o
  10   2  11        7.88       20.25     13.85 o
  12   2  11     2528.08     2455.65     50.55 o
  14   2  11     6881.38     6228.60    105.00 o
  16   2  11      873.62      880.95     24.73 o
  18   2  11        2.78        7.76      9.27 o
  20   2  11      547.58      544.28     27.30 o
  22   2  11        3.12        3.22      8.60 o
  24   2  11       53.84       62.61     12.93 o
 -27   3  11      570.08      459.46     40.22 o
 -25   3  11       25.81       18.45     11.13 o
 -23   3  11      319.16      349.84     27.79 o
 -21   3  11      335.64      270.95     19.06 o
 -19   3  11     4413.06     4155.22     77.32 o
 -17   3  11     5378.04     5286.19     94.11 o
 -15   3  11       16.67       20.50      9.56 o
 -13   3  11     5134.20     5190.77     93.01 o
 -11   3  11     2060.85     2124.58     47.19 o
  -9   3  11     9876.99    10031.61    161.98 o
  -7   3  11     1971.63     1931.33     43.58 o
  -5   3  11    25408.60    25847.16    648.88 o
  -3   3  11      200.78      262.51     26.37 o
  -1   3  11        0.18        6.30     14.97 o
   1   3  11     6824.22     6663.44    142.58 o
   3   3  11      705.87      581.51     24.62 o
   5   3  11     9957.99     9466.86    183.93 o
   7   3  11    12550.13    12120.66    231.49 o
   9   3  11    26798.47    25195.22    372.35 o
  11   3  11     1634.75     1651.83     38.87 o
  13   3  11       52.44       64.28     10.65 o
  15   3  11      357.51      361.83     16.33 o
  17   3  11      677.81      717.27     26.98 o
  19   3  11       89.24      102.78     12.33 o
  21   3  11      695.36      764.38     26.80 o
  23   3  11     1334.87     1432.05     35.63 o
 -26   4  11        0.44        0.00     18.55 o
 -24   4  11      917.91      849.51     31.67 o
 -22   4  11     2646.92     2748.18     72.22 o
 -20   4  11     4084.92     3731.56     77.32 o
 -18   4  11      322.89      327.05     19.69 o
 -16   4  11     9532.19     9842.86    160.28 o
 -14   4  11      131.79      202.71     16.02 o
 -12   4  11      565.58      661.95     24.24 o
 -10   4  11      585.02      555.87     22.77 o
  -8   4  11       63.54      111.20     19.36 o
  -6   4  11      977.24      975.82     34.26 o
  -4   4  11     2964.67     3071.35     78.75 o
  -2   4  11        9.42       16.57     11.06 o
   0   4  11      496.93      441.89     36.04 o
   2   4  11     2681.62     2774.13     76.62 o
   4   4  11      103.77      150.21     17.18 o
   6   4  11      279.38      289.53     17.87 o
   8   4  11     8117.69     8217.27    179.91 o
  10   4  11      417.96      521.60     20.99 o
  12   4  11      491.97      521.88     23.44 o
  14   4  11     4937.61     4640.37     90.78 o
  16   4  11     1130.47     1149.01     30.61 o
  18   4  11      293.55      283.93     16.28 o
  20   4  11     3077.00     3291.20     63.98 o
  22   4  11      583.74      632.79     30.62 o
 -23   5  11     1692.49     1731.71    109.99 o
 -21   5  11     9997.57    10054.40    257.86 o
 -19   5  11      259.83      247.48     18.08 o
 -17   5  11      116.03      117.41     21.00 o
 -15   5  11     2169.93     2343.53     77.85 o
 -13   5  11      202.70      189.75     18.41 o
 -11   5  11     4537.29     4428.84    105.65 o
  -9   5  11     1026.54      984.59     42.09 o
  -7   5  11     3181.26     3162.83     82.38 o
  -5   5  11     1482.38     1439.97     48.57 o
  -3   5  11       26.98       21.03     23.33 o
  -1   5  11     1082.52     1023.02     86.67 o
   1   5  11    14636.72    13896.01    310.05 o
   3   5  11      708.56      664.97     40.41 o
   5   5  11     1293.31     1127.15     38.35 o
   7   5  11     1729.03     1612.03     47.57 o
   9   5  11        7.42        2.39     12.33 o
  11   5  11     1624.71     1620.42     48.07 o
  13   5  11     6505.46     6429.13    132.71 o
  15   5  11     5751.05     5988.16    119.27 o
  17   5  11     2382.47     2444.02     56.91 o
  19   5  11      176.82      244.46     14.49 o
  21   5  11      314.08      299.26     24.60 o
 -22   6  11     2202.81     2127.39     93.03 o
 -20   6  11      245.13      277.55     25.63 o
 -18   6  11       15.40       20.35     16.29 o
 -16   6  11     2704.25     2838.38    103.73 o
 -14   6  11      453.68      494.20     41.76 o
 -12   6  11      790.76      770.71     60.49 o
 -10   6  11       72.35      106.28     20.18 o
  -8   6  11      241.09      261.60     25.75 o
  -6   6  11     2643.12     2571.12     85.88 o
  -4   6  11     9999.81     9601.72    267.88 o
  -2   6  11       24.59       21.81     17.16 o
   0   6  11      784.27      734.62     48.60 o
   2   6  11     3073.85     3146.08     89.34 o
   4   6  11      437.35      337.48     29.45 o
   6   6  11        0.10      -11.23     12.66 o
   8   6  11      179.09      202.90     17.90 o
  10   6  11      607.58      630.47     27.33 o
  12   6  11      128.11      131.44     16.25 o
  14   6  11      414.35      460.17     32.37 o
  16   6  11       63.07       58.97     10.14 o
  18   6  11      642.24      696.69     26.88 o
 -19   7  11     1918.88     1961.12     75.58 o
 -17   7  11     1327.25     1395.44     60.90 o
 -15   7  11        7.00        5.47     12.29 o
 -13   7  11     2031.80     1991.18     71.23 o
 -11   7  11     1244.21     1361.95     50.35 o
  -9   7  11      819.99      942.92     54.85 o
  -7   7  11        7.28      -13.06     15.82 o
  -5   7  11     7253.39     7032.33    227.64 o
  -3   7  11     1600.14     1589.57     63.32 o
  -1   7  11      100.75       77.77     23.39 o
   1   7  11       80.51       50.15     29.67 o
   3   7  11      344.70      406.09     83.51 o
   5   7  11      110.14      134.69     20.00 o
   7   7  11      460.52      398.82     27.27 o
   9   7  11     1096.89     1127.19     44.92 o
  11   7  11       90.14      121.40     19.11 o
  13   7  11      202.15      206.36     14.04 o
  15   7  11     1128.09     1268.04     37.35 o
 -16   8  11      269.05      219.60     32.48 o
 -14   8  11      792.86      849.24     43.40 o
 -12   8  11       60.46      105.82     19.59 o
 -10   8  11     1722.87     1645.92     70.70 o
  -8   8  11      121.73       91.43     19.11 o
  -6   8  11        6.36       22.94     23.63 o
  -4   8  11      628.40      564.78     77.27 o
  -2   8  11     1136.87     1116.61    100.62 o
   0   8  11     2778.51     2632.53    235.76 o
   2   8  11        1.09       11.10     18.88 o
   4   8  11      815.50      807.49     47.33 o
   6   8  11       71.06       54.79     22.42 o
   8   8  11       14.07       -3.89     15.68 o
  10   8  11        6.19       18.55     17.00 o
  -7   9  11      795.82     1046.25     60.36 o
  -3   9  11      686.40      764.80     47.97 o
  -1   9  11        0.31       12.32     24.73 o
   1   9  11      866.55      943.15     58.82 o
   3   9  11        7.15       41.74     35.55 o
 -26   0  12      211.41      161.90     19.11 o
 -24   0  12     1317.88     1247.29     64.25 o
 -22   0  12      322.45      319.73     23.43 o
 -20   0  12       21.71       32.18     15.12 o
 -18   0  12     3584.45     3530.89    109.43 o
 -16   0  12     6350.16     5910.18    142.36 o
 -14   0  12     2826.46     2951.88     75.45 o
 -12   0  12      236.92      261.97     18.67 o
 -10   0  12     1320.35     1386.05     39.98 o
  -8   0  12      176.13      126.90     19.98 o
  -6   0  12    33952.80    33152.00    636.94 o
  -4   0  12       33.39       80.39     24.73 o
  -2   0  12     6696.18     6424.46    179.57 o
   0   0  12     2997.91     2584.46    117.90 o
   2   0  12      137.86      200.68     19.11 o
   4   0  12     3164.79     3022.73     96.52 o
   6   0  12    15590.10    15036.40    314.32 o
   8   0  12    12015.57    11121.04    312.63 o
  10   0  12      554.14      578.04     29.44 o
  12   0  12     9116.73     9263.46    247.55 o
  14   0  12     3121.09     3162.35     83.50 o
  16   0  12     4846.81     4969.63    118.87 o
  18   0  12     6308.15     6340.89    180.53 o
  20   0  12      285.66      304.63     35.57 o
  22   0  12      334.68      432.02     34.02 o
  24   0  12     1609.30     1704.33     75.92 o
 -27   1  12      791.14      584.93     46.42 o
 -25   1  12       85.63       66.12     15.22 o
 -23   1  12     2328.87     2258.04     57.24 o
 -21   1  12       38.70       43.03     11.83 o
 -19   1  12     3588.92     3461.24     57.90 o
 -17   1  12      143.59      175.04     12.39 o
 -15   1  12      441.47      363.14     16.17 o
 -13   1  12    20534.03    20363.26    292.63 o
 -11   1  12       97.91      122.43     11.29 o
  -9   1  12     4749.09     4745.30     80.32 o
  -7   1  12     8301.77     8019.96    150.50 o
  -5   1  12     5401.42     5610.13     91.45 o
  -3   1  12     3498.73     3406.14    111.37 o
  -1   1  12     2941.57     3022.57     67.94 o
   1   1  12     6910.81     6747.32    135.98 o
   3   1  12      978.94      961.02     27.87 o
   5   1  12     5514.72     5425.05     84.27 o
   7   1  12      519.77      580.89     19.45 o
   9   1  12       19.14       31.28      9.72 o
  11   1  12     4367.32     4371.23     82.98 o
  13   1  12      405.21      478.74     21.13 o
  15   1  12      205.86      172.73     14.37 o
  17   1  12      928.28      939.47     28.60 o
  19   1  12     1453.63     1473.38     46.17 o
  21   1  12     1429.60     1412.46     58.73 o
  23   1  12      131.06      177.27     13.24 o
 -28   2  12     1854.27     1739.13     85.25 o
 -26   2  12     2125.32     2444.42    116.25 o
 -24   2  12     1817.09     1938.24     89.51 o
 -22   2  12     2250.21     2213.93     55.43 o
 -20   2  12     1738.94     1804.82     38.94 o
 -18   2  12     1360.07     1299.53     32.42 o
 -16   2  12     3009.37     2983.21     56.01 o
 -14   2  12      325.92      355.22     18.30 o
 -12   2  12    18834.56    19201.80    295.74 o
 -10   2  12      127.12      117.66     14.53 o
  -8   2  12      802.56      849.82     26.59 o
  -6   2  12     2102.12     2351.63     57.64 o
  -4   2  12        6.89       21.49      8.68 o
  -2   2  12     1099.85     1040.99     38.09 o
   0   2  12     2981.63     3018.64     66.95 o
   2   2  12     4179.26     4020.09     65.20 o
   4   2  12       35.35       49.86      9.41 o
   6   2  12       20.64       29.59      8.74 o
   8   2  12     1183.58     1229.33     35.29 o
  10   2  12     6391.96     6113.11    103.09 o
  12   2  12     7347.50     7059.90    121.83 o
  14   2  12      125.98       97.19     11.94 o
  16   2  12     1147.23     1215.82     30.94 o
  18   2  12      943.82      994.62     36.61 o
  20   2  12      306.54      289.39     18.71 o
  22   2  12      537.90      554.47     33.94 o
  24   2  12     3052.52     3118.69     93.31 o
 -27   3  12      243.86      185.56     26.29 o
 -25   3  12      684.44      627.55     37.91 o
 -23   3  12      155.78      217.39     20.63 o
 -21   3  12      482.85      430.95     30.14 o
 -19   3  12      490.64      459.79     19.54 o
 -17   3  12     1924.02     1813.69     42.71 o
 -15   3  12      141.51      144.03     13.45 o
 -13   3  12     3991.02     4065.34     76.64 o
 -11   3  12     2758.36     2755.77     57.18 o
  -9   3  12        1.00       -3.83      8.48 o
  -7   3  12     1397.28     1392.28     41.82 o
  -5   3  12       21.36       40.88     11.74 o
  -3   3  12      329.01      338.64     19.16 o
  -1   3  12      672.84      638.15     22.22 o
   1   3  12      187.96      200.03     14.25 o
   3   3  12       29.07       57.89     26.21 o
   5   3  12     1798.48     1756.21     50.20 o
   7   3  12     3553.20     3687.12     75.40 o
   9   3  12        5.81       17.60      9.38 o
  11   3  12      703.08      732.77     24.48 o
  13   3  12      189.53      223.19     14.67 o
  15   3  12     1897.10     1949.19     39.91 o
  17   3  12       38.79       56.34     12.52 o
  19   3  12      215.56      251.82     15.14 o
  21   3  12     1085.53     1154.84     32.11 o
  23   3  12       92.45      102.73     14.72 o
 -24   4  12     1975.83     1961.69     66.61 o
 -22   4  12     1079.41     1084.99     49.27 o
 -20   4  12     3976.46     3696.26     87.64 o
 -18   4  12     2778.26     2569.97     58.46 o
 -16   4  12     1345.13     1407.34     49.50 o
 -14   4  12     1663.90     1593.39     37.42 o
 -12   4  12      301.31      299.47     18.38 o
 -10   4  12       81.55       66.54     12.35 o
  -8   4  12       10.31       31.22     12.44 o
  -6   4  12       93.43      136.70     16.92 o
  -4   4  12      287.01      280.11     19.98 o
  -2   4  12      497.14      510.07     25.13 o
   0   4  12     6952.10     7069.00    167.26 o
   2   4  12    14643.75    14472.44    314.64 o
   4   4  12      133.21      126.47     15.81 o
   6   4  12     3638.87     3847.99     85.41 o
   8   4  12       92.19      143.43     14.54 o
  10   4  12     4482.75     4298.21     85.69 o
  12   4  12      655.64      662.86     25.93 o
  14   4  12      273.44      266.50     19.81 o
  16   4  12      502.54      503.02     22.71 o
  18   4  12     1164.33     1199.31     58.40 o
  20   4  12     1982.56     1958.85     41.29 o
  22   4  12      415.27      423.38     21.88 o
 -23   5  12      668.28      611.23     30.07 o
 -21   5  12      141.69       91.73     14.23 o
 -19   5  12      332.96      302.21     23.38 o
 -17   5  12      375.23      345.44     30.12 o
 -15   5  12      436.95      389.61     24.45 o
 -13   5  12      701.97      666.84     28.69 o
 -11   5  12     6276.72     6134.02    137.75 o
  -9   5  12      326.83      390.75     26.61 o
  -7   5  12        2.18       -1.33     13.21 o
  -5   5  12     1131.85     1100.65     42.08 o
  -3   5  12     2244.37     2131.23     73.01 o
  -1   5  12       27.95       -9.77     20.87 o
   1   5  12     3416.85     3256.58     92.22 o
   3   5  12     2252.89     2265.81     71.84 o
   5   5  12      181.59      176.49     17.13 o
   7   5  12      256.47      251.18     23.01 o
   9   5  12      845.61      862.56     32.95 o
  11   5  12       15.89       12.87     10.69 o
  13   5  12       75.31       67.00     14.03 o
  15   5  12      596.50      581.13     23.46 o
  17   5  12      181.50      195.98     14.51 o
  19   5  12      304.57      348.70     15.28 o
 -20   6  12       89.46       72.01     20.10 o
 -18   6  12     2104.76     2000.53    110.05 o
 -16   6  12      812.19      785.49     44.61 o
 -14   6  12       33.83       27.83     18.87 o
 -12   6  12      473.72      506.00     36.62 o
 -10   6  12      211.00      241.48     31.41 o
  -8   6  12       33.17       17.01     19.31 o
  -6   6  12     4013.51     3877.40     95.26 o
  -4   6  12     1849.28     1732.08     65.98 o
  -2   6  12     4246.31     4065.04    138.43 o
   0   6  12       87.38       92.69     25.45 o
   2   6  12      648.83      652.85     66.52 o
   4   6  12      509.40      480.39     44.69 o
   6   6  12     1350.65     1312.19     56.04 o
   8   6  12     3502.28     3410.83     85.92 o
  10   6  12      801.23      818.07     33.27 o
  12   6  12      708.91      755.59     52.01 o
  14   6  12     7542.51     8118.72    174.87 o
  16   6  12       80.08      124.03     11.70 o
 -17   7  12      886.51      916.04     34.64 o
 -15   7  12     1807.55     1966.62     59.31 o
 -13   7  12     3628.20     3472.05     93.78 o
 -11   7  12       34.87       38.97     13.16 o
  -9   7  12      234.06      204.33     27.74 o
  -7   7  12      819.19      656.43     45.33 o
  -5   7  12     1085.72     1031.85     56.15 o
  -3   7  12       38.00      106.91     22.23 o
  -1   7  12      315.23      283.66     47.16 o
   1   7  12     2836.43     2566.34    473.81 o
   3   7  12      155.28      158.15     34.79 o
   5   7  12        3.03       31.53     15.46 o
   7   7  12      464.47      460.41     28.03 o
   9   7  12      298.72      306.18     29.38 o
  11   7  12      111.33      156.44     17.82 o
  13   7  12      332.03      340.70     23.34 o
 -12   8  12     3425.67     3222.33    110.11 o
 -10   8  12      384.89      351.18     39.03 o
  -8   8  12     1968.42     1700.07    207.69 o
  -6   8  12     1354.09     1236.02     86.08 o
  -4   8  12      738.84      720.93     46.94 o
  -2   8  12      102.56      129.14     24.82 o
   0   8  12     1015.83      986.94     54.13 o
   2   8  12      852.78      770.80     47.34 o
   4   8  12      183.24      143.12     66.49 o
   6   8  12        9.89       36.39     16.45 o
   8   8  12       91.03       35.56     18.55 o
 -27   1  13      324.98      199.50     27.84 o
 -25   1  13       43.78       64.93     24.73 o
 -23   1  13     1563.02     1612.63    182.75 o
 -21   1  13     1089.35     1020.74     35.01 o
 -19   1  13      955.66      966.05     39.97 o
 -17   1  13      765.56      754.97     22.63 o
 -15   1  13     6985.57     6737.93    108.41 o
 -13   1  13     1600.14     1574.10     35.17 o
 -11   1  13       38.76       96.24     11.19 o
  -9   1  13     1760.11     1744.81     32.96 o
  -7   1  13    12525.93    12535.33    154.27 o
  -5   1  13      567.74      575.62     19.55 o
  -3   1  13     8142.70     7905.49    121.56 o
  -1   1  13      132.47      133.11     10.66 o
   1   1  13      105.80       64.33      9.46 o
   3   1  13      280.34      279.32     14.43 o
   5   1  13      125.61      126.27     11.63 o
   7   1  13     4369.28     4099.40     72.21 o
   9   1  13      321.81      354.39     18.37 o
  11   1  13      108.59       85.70     14.00 o
  13   1  13      548.97      514.82     22.19 o
  15   1  13        3.82       -6.07      8.95 o
  17   1  13     3263.20     3188.60     81.78 o
  19   1  13      216.16      209.48     17.30 o
  21   1  13      162.72      209.34     15.32 o
  23   1  13      162.22      207.45     15.83 o
 -26   2  13       26.32       34.01     17.00 o
 -24   2  13       95.74       97.63     17.08 o
 -22   2  13     5916.88     5415.71    151.11 o
 -20   2  13       39.27       41.70     10.90 o
 -18   2  13     2657.15     2532.02     53.20 o
 -16   2  13     1078.94     1062.46     31.37 o
 -14   2  13      390.65      430.85     20.11 o
 -12   2  13        8.84        1.67     10.86 o
 -10   2  13      221.05      236.12     17.38 o
  -8   2  13     2432.39     2557.95     56.06 o
  -6   2  13      471.19      511.54     20.09 o
  -4   2  13     6390.76     6573.55    104.77 o
  -2   2  13     7181.26     7565.84    117.39 o
   0   2  13      146.94      165.23     13.09 o
   2   2  13      283.85      348.43     17.68 o
   4   2  13    14313.81    13633.34    191.95 o
   6   2  13       18.90       42.70      9.73 o
   8   2  13     3450.68     3364.62     63.45 o
  10   2  13     3912.09     3635.77     76.81 o
  12   2  13      918.29      764.18     29.22 o
  14   2  13      565.65      514.80     21.82 o
  16   2  13      220.25      257.25     17.73 o
  18   2  13      903.83      846.06     31.51 o
  20   2  13        3.29       20.68      9.54 o
  22   2  13     1889.77     2007.45     53.03 o
 -25   3  13     2719.14     2594.42    119.48 o
 -23   3  13       71.78       63.38     16.40 o
 -21   3  13     3201.33     3024.83     71.11 o
 -19   3  13     5558.75     5484.11     95.34 o
 -17   3  13        4.84       19.54      9.60 o
 -15   3  13     3714.83     3495.75     68.26 o
 -13   3  13     2967.47     3139.42     59.34 o
 -11   3  13      638.36      695.39     26.21 o
  -9   3  13      478.34      493.41     24.92 o
  -7   3  13       11.58       46.43     22.35 o
  -5   3  13     2264.94     2282.53     52.02 o
  -3   3  13     1459.34     1433.89     37.95 o
  -1   3  13    12292.60    12524.84    199.48 o
   1   3  13     1757.53     2005.40     44.68 o
   3   3  13    30996.14    30347.04    483.23 o
   5   3  13     1150.26     1223.24     46.02 o
   7   3  13      410.29      444.69     24.61 o
   9   3  13      404.73      354.46     19.20 o
  11   3  13       10.38       14.70     12.44 o
  13   3  13      914.96      967.21     31.61 o
  15   3  13     6792.66     7053.80    159.01 o
  17   3  13     2304.19     2475.18     57.28 o
  19   3  13     2408.24     2570.68     76.44 o
  21   3  13     2438.79     2768.47     78.38 o
 -24   4  13     1789.89     1641.20     55.14 o
 -22   4  13     4565.01     4404.06    125.60 o
 -20   4  13      611.75      656.64     31.69 o
 -18   4  13      862.70      816.70     34.62 o
 -16   4  13      928.57      916.72     28.77 o
 -14   4  13     5791.48     5765.10    102.71 o
 -12   4  13     2110.57     2084.68     55.13 o
 -10   4  13     1279.76     1305.29     41.45 o
  -8   4  13      142.84      142.80     16.76 o
  -6   4  13        9.81       13.89     11.38 o
  -4   4  13     6014.88     6076.57    133.03 o
  -2   4  13     1492.67     1421.61     42.07 o
   0   4  13     2006.24     1980.46     63.87 o
   2   4  13      988.26      961.39     42.33 o
   4   4  13    14812.47    14476.68    328.78 o
   6   4  13      218.19      241.40     17.07 o
   8   4  13       43.41       37.03     12.10 o
  10   4  13     4600.69     4434.12     87.29 o
  12   4  13       42.10       20.68     12.18 o
  14   4  13      272.48      240.37     27.13 o
  16   4  13        8.82        8.30      9.20 o
  18   4  13     1716.66     1761.40     38.86 o
  20   4  13      164.55      156.09     26.29 o
 -23   5  13      217.82      231.95     26.29 o
 -21   5  13     6083.90     6239.71    403.70 o
 -19   5  13     1124.35     1150.29     40.99 o
 -17   5  13      165.18      190.56     19.89 o
 -15   5  13     3268.23     3231.71    118.75 o
 -13   5  13     1628.74     1679.40     49.69 o
 -11   5  13     1490.45     1521.48     44.09 o
  -9   5  13      920.65      956.10     38.56 o
  -7   5  13     2700.79     2767.26     84.05 o
  -5   5  13     2717.28     2757.75     74.07 o
  -3   5  13     1871.46     2004.86     70.13 o
  -1   5  13      675.55      656.26     46.09 o
   1   5  13     1655.40     1590.43     79.59 o
   3   5  13     1142.33     1316.85     51.14 o
   5   5  13     1067.68     1030.10     54.73 o
   7   5  13     4422.50     4374.58     96.12 o
   9   5  13       30.63       44.86     20.40 o
  11   5  13     3326.14     3351.55     85.18 o
  13   5  13      129.01      115.42     14.70 o
  15   5  13        1.85       18.64     10.26 o
  17   5  13      173.61      154.15     16.96 o
 -20   6  13     2282.13     2120.53     89.97 o
 -18   6  13        0.49       12.54     14.48 o
 -16   6  13      534.48      484.06     52.59 o
 -14   6  13      429.14      430.91     69.60 o
 -12   6  13       84.40       40.74     15.69 o
 -10   6  13     1937.88     1807.33     75.02 o
  -8   6  13      143.68      142.82     21.92 o
  -6   6  13      363.43      342.24     26.20 o
  -4   6  13      793.44      823.88     47.23 o
  -2   6  13        6.47       11.78     19.16 o
   0   6  13       46.99       35.24     20.30 o
   2   6  13     2111.94     2074.04     76.10 o
   4   6  13      861.15      911.66     45.92 o
   6   6  13     1036.65     1044.70     48.15 o
   8   6  13       50.40       71.09     13.84 o
  10   6  13     3319.57     3363.38     82.78 o
  12   6  13      481.07      436.60     22.21 o
  14   6  13      379.05      291.51     26.42 o
 -15   7  13       20.73       31.34     11.58 o
 -13   7  13      284.81      238.11     18.55 o
 -11   7  13     1140.43     1023.29     71.73 o
  -9   7  13     1209.43     1139.53     56.91 o
  -7   7  13     6258.26     5590.06    264.82 o
  -5   7  13     2234.05     1924.08     79.31 o
  -3   7  13      491.44      496.50     49.50 o
  -1   7  13        0.22       12.37     27.82 o
   1   7  13      218.21      175.76     58.76 o
   3   7  13     1891.59     1826.70    165.02 o
   5   7  13        3.14       23.00     13.99 o
   7   7  13      147.48      150.29     17.57 o
   9   7  13     1345.97     1372.64     50.91 o
  11   7  13      181.09      186.25     36.34 o
 -10   8  13      865.93      719.79     52.63 o
  -8   8  13      255.27      174.74     29.38 o
  -6   8  13      942.14      862.80     98.29 o
  -4   8  13       73.87       51.18     30.92 o
  -2   8  13      169.15      221.03     27.15 o
   0   8  13       45.43       44.42     27.83 o
   2   8  13      244.31      149.82     41.75 o
   4   8  13     1020.32     1029.58     58.83 o
 -24   0  14      506.54      321.74     35.58 o
 -22   0  14     2464.73     2541.16    124.03 o
 -20   0  14      820.57      925.28     69.63 o
 -18   0  14     9336.88     9093.91    259.00 o
 -16   0  14       43.89       74.63     17.19 o
 -14   0  14     9552.22     9669.34    216.50 o
 -12   0  14      671.36      574.01     33.94 o
 -10   0  14     9637.80     9529.54    186.69 o
  -8   0  14      232.01      340.26     25.66 o
  -6   0  14      439.20      420.74     44.85 o
  -4   0  14     9022.57     9400.18    207.67 o
  -2   0  14       42.50       66.02     15.75 o
   0   0  14       82.36       66.89     15.00 o
   2   0  14     2034.87     2131.19     62.79 o
   4   0  14     1996.88     1879.21     61.71 o
   6   0  14     1422.33     1342.54     46.85 o
   8   0  14      176.21      200.75     21.19 o
  10   0  14     2966.27     2734.72     75.74 o
  12   0  14     3193.18     3117.59     99.81 o
  14   0  14     1083.63      973.96     46.43 o
  16   0  14     4897.18     4606.62    132.20 o
  18   0  14      591.73      566.19     44.86 o
  20   0  14     3659.43     3634.07    174.79 o
 -25   1  14       11.29        3.09     15.46 o
 -23   1  14     2396.66     2451.33    119.39 o
 -21   1  14      841.32      901.21     42.38 o
 -19   1  14       88.55       82.69     23.21 o
 -17   1  14       20.60       21.73     10.89 o
 -15   1  14     1211.17     1147.99     32.83 o
 -13   1  14      325.85      382.69     17.09 o
 -11   1  14    17167.91    17261.71    251.71 o
  -9   1  14       13.88       19.39      9.21 o
  -7   1  14      491.99      555.12     21.66 o
  -5   1  14     4414.11     4384.01     82.29 o
  -3   1  14       58.50      100.75     19.74 o
  -1   1  14        5.68       17.15     14.36 o
   1   1  14      132.22      143.19     12.25 o
   3   1  14       62.72      102.66     11.57 o
   5   1  14        1.89       14.97      9.06 o
   7   1  14     1517.67     1482.12     36.59 o
   9   1  14      451.17      503.86     21.55 o
  11   1  14      212.87      205.85     16.26 o
  13   1  14     2945.68     2957.48     61.14 o
  15   1  14       16.04       13.91     14.21 o
  17   1  14      354.52      271.60     24.92 o
  19   1  14     1733.31     1701.80     46.39 o
  21   1  14      433.14      418.14     20.45 o
 -24   2  14      692.89      736.50     52.61 o
 -22   2  14       20.51       30.92     20.10 o
 -20   2  14       21.13       35.74     10.34 o
 -18   2  14     5621.87     5275.09     92.29 o
 -16   2  14      506.75      573.91     25.26 o
 -14   2  14     3792.66     3774.23     86.08 o
 -12   2  14     5965.22     6179.43    111.71 o
 -10   2  14       59.95       60.06     12.90 o
  -8   2  14     2255.57     2475.37     55.57 o
  -6   2  14      766.61      712.47     24.69 o
  -4   2  14    16554.92    17135.48    267.20 o
  -2   2  14      199.32      197.15     14.18 o
   0   2  14     2852.40     2648.66     53.92 o
   2   2  14    13116.96    13257.16    203.06 o
   4   2  14      241.20      235.81     16.25 o
   6   2  14       29.63       55.53     10.21 o
   8   2  14     2278.86     2284.62     50.93 o
  10   2  14     5592.58     5835.25    140.22 o
  12   2  14      419.92      417.04     19.43 o
  14   2  14     1126.62     1307.56     44.87 o
  16   2  14     2053.39     2181.95     52.08 o
  18   2  14      726.80      744.70     28.56 o
  20   2  14      482.78      454.80     22.24 o
 -23   3  14     1446.67     1364.64     49.39 o
 -21   3  14      429.28      443.31     30.06 o
 -19   3  14     1297.44     1232.94     43.13 o
 -17   3  14      554.32      549.70     27.04 o
 -15   3  14      308.04      294.81     19.01 o
 -13   3  14      356.42      285.95     22.10 o
 -11   3  14      174.15      170.06     17.25 o
  -9   3  14      198.70      207.64     18.77 o
  -7   3  14     1633.91     1569.38     40.95 o
  -5   3  14      521.08      612.08     27.57 o
  -3   3  14      139.58      201.93     33.93 o
  -1   3  14      758.33      722.15     26.72 o
   1   3  14     1949.39     1848.99     42.49 o
   3   3  14       35.06       24.15     11.03 o
   5   3  14       29.40        7.02     10.28 o
   7   3  14     1175.55     1269.91     41.98 o
   9   3  14      113.40      138.27     14.90 o
  11   3  14      255.64      290.07     21.93 o
  13   3  14     1813.63     1853.16     55.66 o
  15   3  14       81.24       85.44     14.23 o
  17   3  14        8.26       -8.24      8.24 o
  19   3  14     1698.64     1676.09     54.79 o
 -22   4  14      344.12      286.55     53.36 o
 -20   4  14      799.50      672.06     30.44 o
 -18   4  14       23.20       14.38     11.74 o
 -16   4  14      540.02      644.49     29.17 o
 -14   4  14     2528.43     2654.86     68.12 o
 -12   4  14      210.71      217.30     18.48 o
 -10   4  14      979.18     1038.84     35.87 o
  -8   4  14     2139.15     2221.38     57.12 o
  -6   4  14     4407.61     4796.53    113.08 o
  -4   4  14     3269.01     3214.18     73.13 o
  -2   4  14      116.83      130.38     17.73 o
   0   4  14     1714.82     1661.84     47.93 o
   2   4  14      582.13      652.30     34.89 o
   4   4  14     2001.82     2142.58     66.83 o
   6   4  14        4.26       10.77     12.90 o
   8   4  14     4236.74     3854.01     96.94 o
  10   4  14       16.19       15.91     11.49 o
  12   4  14     1959.00     2046.26     66.33 o
  14   4  14       18.96       41.70     11.64 o
  16   4  14      405.13      450.03     29.55 o
  18   4  14      844.66      843.24     89.00 o
 -21   5  14       10.87       15.46     13.91 o
 -19   5  14       88.35       58.73     13.02 o
 -17   5  14      323.76      297.74     29.35 o
 -15   5  14      457.12      460.46     46.77 o
 -13   5  14      125.70      153.59     16.57 o
 -11   5  14     3261.19     3070.62     74.68 o
  -9   5  14     1039.12      924.74     42.33 o
  -7   5  14      259.75      256.60     21.55 o
  -5   5  14      707.93      784.47     34.16 o
  -3   5  14       96.31       79.21     19.69 o
  -1   5  14      160.37      168.52     27.74 o
   1   5  14      230.89      210.96     26.81 o
   3   5  14      955.89     1054.04     44.39 o
   5   5  14     1940.76     1811.08     55.15 o
   7   5  14      303.17      336.34     22.46 o
   9   5  14      381.26      373.40     22.72 o
  11   5  14     1316.90     1385.01     43.64 o
  13   5  14        1.70       12.21     10.11 o
  15   5  14       88.30       73.25     11.42 o
 -18   6  14      899.06      839.01     46.44 o
 -16   6  14       52.25       43.40     14.09 o
 -14   6  14      857.60      898.92     42.94 o
 -12   6  14     2117.35     2003.93     96.10 o
 -10   6  14     2996.69     2835.88     99.56 o
  -8   6  14      231.91      219.49     24.51 o
  -6   6  14      138.53      148.42     40.20 o
  -4   6  14      186.97      191.40     29.38 o
  -2   6  14       52.37       54.11     24.73 o
   0   6  14      241.56      248.95     37.11 o
   2   6  14      249.18      226.55     24.05 o
   4   6  14      320.50      312.60     49.15 o
   6   6  14     1099.04      963.57    107.09 o
   8   6  14      668.18      780.32     47.96 o
  10   6  14      969.68     1038.95     34.26 o
  12   6  14     1124.02     1137.05     34.89 o
 -13   7  14        2.15        0.00     17.00 o
 -11   7  14     2739.60     2611.33    112.52 o
  -9   7  14     3191.19     1746.72    131.97 o
  -7   7  14       14.07       22.09     18.11 o
  -5   7  14       38.91       23.65     17.67 o
  -3   7  14     1972.15     1741.91    268.90 o
  -1   7  14       41.09       -0.17     18.26 o
   1   7  14      463.59      396.32     57.23 o
   3   7  14      399.53      397.72     47.95 o
   5   7  14     2272.67     2063.12    207.03 o
   7   7  14     1504.09     1513.68     75.92 o
 -23   1  15       62.53       69.57     20.10 o
 -21   1  15     2834.74     2911.90    136.52 o
 -19   1  15      141.70      181.21     21.78 o
 -17   1  15      907.48      983.16     30.65 o
 -15   1  15      590.15      572.34     22.68 o
 -13   1  15     1719.01     1825.25     70.08 o
 -11   1  15     5123.22     4889.82     93.57 o
  -9   1  15     1194.33     1279.35     34.85 o
  -7   1  15      896.51      913.74     33.65 o
  -5   1  15      716.92      684.42     35.95 o
  -3   1  15      189.64      198.10     17.88 o
  -1   1  15      199.91      216.58     15.81 o
   1   1  15      475.52      508.44     21.96 o
   3   1  15     6745.54     6577.58    117.30 o
   5   1  15     5018.57     4743.30     89.30 o
   7   1  15       86.91      128.60     12.23 o
   9   1  15      180.59      210.16     14.93 o
  11   1  15      352.83      324.36     22.29 o
  13   1  15       77.93       80.62     14.56 o
  15   1  15      429.97      489.52     24.69 o
  17   1  15      979.22     1067.64     34.15 o
  19   1  15     3695.50     3763.68     90.01 o
 -20   2  15     1010.03     1057.60     46.72 o
 -18   2  15      581.97      613.13     47.27 o
 -16   2  15      371.27      279.59     22.21 o
 -14   2  15       30.11       30.84     12.20 o
 -12   2  15     1619.72     1548.99     44.83 o
 -10   2  15      659.49      757.93     28.42 o
  -8   2  15     3403.64     3519.10     71.23 o
  -6   2  15     1009.28     1078.10     32.91 o
  -4   2  15     1865.56     2068.07     48.10 o
  -2   2  15     5823.54     5582.36    146.05 o
   0   2  15      130.24      138.92     13.42 o
   2   2  15     6104.46     6048.59    101.96 o
   4   2  15      493.74      421.74     20.42 o
   6   2  15      378.53      352.71     23.44 o
   8   2  15      687.40      668.74     24.79 o
  10   2  15      191.43      165.06     22.23 o
  12   2  15      411.47      423.52     29.58 o
  14   2  15     4289.12     4277.60    101.90 o
  16   2  15      189.88      204.20     18.56 o
  18   2  15      207.67      202.46     17.49 o
 -21   3  15     2709.06     2643.85     81.47 o
 -19   3  15     5810.10     5877.35    163.18 o
 -17   3  15     7091.32     6985.17    145.12 o
 -15   3  15      475.58      463.88     24.31 o
 -13   3  15     2602.93     2551.52     67.11 o
 -11   3  15       31.48       95.65     14.88 o
  -9   3  15     1178.13     1214.30     39.21 o
  -7   3  15       14.74       48.24     13.48 o
  -5   3  15     1320.26     1427.53     43.71 o
  -3   3  15     5937.22     5771.92    108.56 o
  -1   3  15     4932.17     4759.40     92.18 o
   1   3  15     2569.29     2469.39     56.25 o
   3   3  15       40.88       66.01     12.69 o
   5   3  15      108.54       91.00     12.79 o
   7   3  15       14.36       17.42     15.40 o
   9   3  15      226.43      232.66     30.42 o
  11   3  15      292.44      322.95     21.87 o
  13   3  15        1.72        7.21      9.82 o
  15   3  15      938.74      954.79     42.27 o
  17   3  15       11.85       23.41     11.13 o
 -20   4  15     2358.78     2160.16     68.38 o
 -18   4  15      689.14      698.12     30.82 o
 -16   4  15       22.13       39.34     19.11 o
 -14   4  15      866.08      911.30     48.69 o
 -12   4  15      196.91      200.18     18.04 o
 -10   4  15      315.63      377.41     27.15 o
  -8   4  15     1318.83     1289.98     45.04 o
  -6   4  15     3372.36     3464.64     86.84 o
  -4   4  15      686.56      725.98     28.58 o
  -2   4  15    11725.32    11575.15    221.51 o
   0   4  15     1044.41      915.92     34.22 o
   2   4  15     2775.90     2684.35     76.25 o
   4   4  15      174.94      169.48     20.43 o
   6   4  15     2848.54     2939.04     95.77 o
   8   4  15     3881.62     4039.37     98.74 o
  10   4  15      262.31      235.76     18.58 o
  12   4  15     2503.08     2670.72    114.02 o
  14   4  15     2722.44     2569.84    108.62 o
 -19   5  15      577.04      516.78     35.59 o
 -17   5  15      309.86      384.17     27.44 o
 -15   5  15       29.32       63.83     23.19 o
 -13   5  15     1671.66     1806.98     92.17 o
 -11   5  15      139.18      182.62     18.65 o
  -9   5  15       83.42       79.14     17.20 o
  -7   5  15     1483.36     1620.25     54.56 o
  -5   5  15      216.86      223.92     20.98 o
  -3   5  15     1164.14     1221.32     71.20 o
  -1   5  15     1251.08     1227.64     75.86 o
   1   5  15     2858.73     2783.02     99.27 o
   3   5  15     2016.59     1881.13     69.57 o
   5   5  15     9581.63     9275.14    333.20 o
   7   5  15      546.16      553.95     37.23 o
   9   5  15        7.90       -9.49      9.49 o
  11   5  15      350.56      322.62     19.08 o
  13   5  15      357.78      510.83     68.05 o
 -14   6  15      254.85      199.08     40.98 o
 -12   6  15      686.65      800.33     75.04 o
 -10   6  15        4.92        1.55     13.71 o
  -8   6  15      196.63      182.67     21.14 o
  -4   6  15       79.28       51.02     24.74 o
  -2   6  15       56.17       38.65     21.64 o
   0   6  15      559.03      519.77     47.95 o
   2   6  15     2256.93     2239.57     75.62 o
   4   6  15     2590.00     2219.73    334.27 o
   6   6  15      543.94      587.53     31.72 o
   8   6  15       68.96       58.75     14.21 o
  -5   7  15      518.42      454.22     89.73 o
  -3   7  15      119.50       85.04     44.84 o
  -1   7  15      346.86      281.42     40.21 o
   1   7  15       84.56      143.78     26.28 o
 -16   0  16     5704.74     5415.93    219.44 o
 -14   0  16     5362.20     5591.69    158.19 o
 -12   0  16      947.21      997.23     49.52 o
 -10   0  16     4792.08     4857.65    160.08 o
  -8   0  16     1242.29     1317.99     58.18 o
  -6   0  16     1685.72     1704.18     68.58 o
  -4   0  16       83.37       87.06     19.11 o
  -2   0  16     3921.26     4098.56    126.99 o
   0   0  16     8684.89     8751.68    194.18 o
   2   0  16      272.02      252.63     21.87 o
   4   0  16     1873.00     1889.11     58.04 o
   6   0  16      439.53      390.04     24.20 o
   8   0  16      155.87      260.48     25.67 o
  10   0  16     1637.03     1463.44     57.49 o
  12   0  16       75.70       47.92     21.64 o
  14   0  16       65.95       55.87     14.73 o
  16   0  16      136.93      131.42     21.65 o
 -21   1  16     2902.08     2992.44    131.93 o
 -19   1  16       20.85        8.95     31.69 o
 -17   1  16      391.83      412.99     25.53 o
 -15   1  16      204.57      202.77     19.38 o
 -13   1  16       18.04       36.34     11.89 o
 -11   1  16        8.64        1.69     10.15 o
  -9   1  16     1917.59     2020.50     53.29 o
  -7   1  16     1087.89     1123.13     46.99 o
  -5   1  16      339.35      307.77     20.44 o
  -3   1  16     1499.57     1668.17     47.64 o
  -1   1  16      382.15      466.67     31.70 o
   1   1  16      147.92      143.48     14.06 o
   3   1  16      127.72      153.37     14.03 o
   5   1  16      227.85      225.16     15.35 o
   7   1  16      110.18      164.98     15.45 o
   9   1  16      361.49      411.68     23.73 o
  11   1  16     1614.53     1729.99     50.53 o
  13   1  16      131.95      169.19     19.59 o
  15   1  16      923.36      941.57     32.15 o
 -20   2  16     1011.51      986.07     40.77 o
 -18   2  16       27.13       30.04     11.33 o
 -16   2  16        3.19       10.57     12.04 o
 -14   2  16       49.88       56.86     15.70 o
 -12   2  16     2442.96     2359.36     68.83 o
 -10   2  16      249.21      213.35     20.22 o
  -8   2  16      123.94      143.32     20.75 o
  -6   2  16      306.40      303.55     18.89 o
  -4   2  16     3683.66     3784.76    104.36 o
  -2   2  16     3022.35     2998.84     70.34 o
   0   2  16      416.12      425.62     23.07 o
   2   2  16       28.97       24.65     10.70 o
   4   2  16     2883.36     3030.62     69.49 o
   6   2  16      808.57      997.95     37.77 o
   8   2  16      881.82      914.33     40.07 o
  10   2  16     3852.79     3895.38    116.16 o
  12   2  16     1678.54     1539.00     46.73 o
  14   2  16      661.71      652.78     26.71 o
  16   2  16      151.37      143.80     23.19 o
 -19   3  16       14.69        5.41     12.02 o
 -17   3  16       25.17       29.94     19.54 o
 -15   3  16       11.69       37.59     12.77 o
 -13   3  16      541.18      453.83     23.57 o
 -11   3  16        4.07       26.64     13.41 o
  -9   3  16      563.92      624.68     34.94 o
  -7   3  16      144.62      146.41     16.88 o
  -5   3  16       91.66       85.90     16.07 o
  -3   3  16     5963.09     6053.96    120.61 o
  -1   3  16       32.07       22.52     11.83 o
   1   3  16      688.25      715.82     36.40 o
   3   3  16       11.15        2.43     10.41 o
   5   3  16      568.96      607.36     28.27 o
   7   3  16       83.50       86.37     18.01 o
   9   3  16      172.66      150.11     15.65 o
  11   3  16      227.77      244.52     17.68 o
  13   3  16      498.18      462.38     22.41 o
  15   3  16      138.77      190.18     23.19 o
 -18   4  16      210.47      143.81     23.19 o
 -16   4  16     1385.52     1290.12     68.15 o
 -14   4  16       10.71       15.64     10.83 o
 -12   4  16      161.57      205.03     19.56 o
 -10   4  16     4204.29     4185.21    110.15 o
  -8   4  16     3097.16     3175.26     88.37 o
  -6   4  16     1827.87     1820.36     59.40 o
  -4   4  16      285.07      399.60     22.30 o
  -2   4  16     2485.06     2666.43     72.14 o
   0   4  16      341.60      357.73     29.38 o
   2   4  16       44.95       50.47     16.71 o
   4   4  16       45.90       42.73     14.28 o
   6   4  16      733.43      769.36     31.32 o
   8   4  16      694.70      677.30     29.82 o
  10   4  16      904.58      925.13     37.31 o
  12   4  16     1627.24     1595.47     44.34 o
 -15   5  16        8.43       15.12     12.53 o
 -13   5  16      114.54      174.39     27.83 o
 -11   5  16      134.29      189.59     20.80 o
  -9   5  16      460.11      553.57     26.53 o
  -7   5  16      120.00      127.00     20.72 o
  -5   5  16       59.65      110.37     15.23 o
  -3   5  16      413.11      351.08     35.57 o
  -1   5  16      419.54      346.45     37.12 o
   1   5  16      254.70      218.03     30.93 o
   3   5  16     1691.95     1489.15    171.19 o
   5   5  16      218.77      163.16     20.77 o
   7   5  16      268.80      237.21     22.46 o
   9   5  16      516.78      502.75     29.18 o
  -4   6  16     1822.64     1574.62     83.69 o
  -2   6  16      494.33      496.56     44.86 o
   0   6  16     1052.13      930.72    159.46 o
   2   6  16     1003.38     1010.91     63.47 o
   4   6  16      452.68      394.46     37.13 o
 -17   1  17      939.36      910.82     39.35 o
 -15   1  17     1532.90     1705.19     74.34 o
 -13   1  17     1084.42     1094.03     54.07 o
 -11   1  17        8.18       -2.31     10.64 o
  -9   1  17      139.67      137.04     14.45 o
  -7   1  17      211.74      224.78     17.45 o
  -5   1  17      426.51      470.43     35.72 o
  -3   1  17     1064.22     1133.35     39.44 o
  -1   1  17      288.89      265.04     18.98 o
   1   1  17        8.62       16.70     11.29 o
   3   1  17      804.91      972.21     32.60 o
   5   1  17     1494.36     1549.50     49.36 o
   7   1  17       84.29       59.46     11.56 o
   9   1  17      273.15      316.16     19.64 o
  11   1  17      633.54      674.40     33.86 o
  13   1  17      994.36      952.08     52.64 o
 -18   2  17     2586.33     2482.59    102.41 o
 -16   2  17     3089.04     2956.90     88.82 o
 -14   2  17       24.49       53.19     17.39 o
 -12   2  17     1274.24     1299.66     53.61 o
 -10   2  17      469.99      554.57     27.60 o
  -8   2  17      328.43      277.54     22.01 o
  -6   2  17      741.74      735.17     30.37 o
  -4   2  17     2510.76     2538.70     60.32 o
  -2   2  17     2433.58     2384.68     57.75 o
   0   2  17     1043.97     1102.45     35.29 o
   2   2  17     1087.13     1092.70     34.33 o
   4   2  17       11.52       20.19     10.82 o
   6   2  17        3.56       22.68     11.75 o
   8   2  17     1261.74     1392.63     51.30 o
  10   2  17      791.28      947.02     39.84 o
  12   2  17       73.24      101.43     12.43 o
 -17   3  17      581.76      621.96     41.77 o
 -15   3  17       17.20       44.06     15.30 o
 -13   3  17      657.16      622.89     33.91 o
 -11   3  17     5537.44     6211.24    170.44 o
  -9   3  17    12065.60    12920.81    358.45 o
  -7   3  17      778.46      800.65     33.34 o
  -5   3  17      273.92      265.49     28.91 o
  -3   3  17      906.30      802.03     28.85 o
  -1   3  17      105.73      109.71     13.66 o
   1   3  17     2744.55     2838.68     81.71 o
   3   3  17     4811.64     4887.19    112.35 o
   5   3  17     1004.53     1072.48     45.81 o
   7   3  17     3528.31     3984.59    114.56 o
   9   3  17     2009.77     2082.69    121.84 o
  11   3  17        0.06       24.67     12.98 o
 -14   4  17       11.49       38.65     17.00 o
 -12   4  17     2042.30     2090.19     71.31 o
 -10   4  17       28.57       47.92     16.40 o
  -8   4  17     1212.40     1236.28     54.96 o
  -6   4  17      250.75      257.62     22.96 o
  -4   4  17      701.50      698.58     35.44 o
  -2   4  17     2352.15     2398.54    113.18 o
   0   4  17       33.96       13.42     13.63 o
   2   4  17     2979.84     2976.41    121.04 o
   4   4  17        0.85       13.53     13.91 o
   6   4  17      310.39      280.52     68.05 o
   8   4  17     1146.35     1087.98     40.79 o
 -11   5  17       38.99       58.74     17.01 o
  -9   5  17       27.13       81.93     20.10 o
  -7   5  17       42.54       24.73     15.46 o
  -5   5  17      380.07      310.88     29.39 o
  -1   5  17        3.45       -9.27     18.55 o
   1   5  17        2.38        6.18     18.55 o
   3   5  17        9.40       21.64     18.55 o
 -14   0  18      146.94      182.44     27.83 o
 -12   0  18      612.00      508.00     30.63 o
 -10   0  18      132.21       97.73     18.01 o
  -8   0  18     1653.89     1783.13     64.60 o
  -6   0  18      180.93      195.45     22.65 o
  -4   0  18       50.41       56.20     18.49 o
  -2   0  18     7212.71     7671.20    206.57 o
   0   0  18    12188.80    12432.17    318.11 o
   2   0  18      990.35     1002.21     44.23 o
   4   0  18     1291.76     1453.35     72.00 o
   6   0  18     1012.77     1130.10     45.93 o
   8   0  18     2458.77     2663.14     96.17 o
 -15   1  18      170.30      155.50     16.92 o
 -13   1  18     1044.59     1133.57     37.21 o
 -11   1  18     1582.24     1539.38     53.59 o
  -9   1  18      139.02      154.35     14.66 o
  -7   1  18       28.96       49.40     11.56 o
  -5   1  18     2808.14     2865.97     64.63 o
  -3   1  18      342.96      373.87     26.12 o
  -1   1  18     1016.95      988.57     32.43 o
   1   1  18      742.78      896.20     29.66 o
   3   1  18     1142.01     1232.02     35.33 o
   5   1  18     2266.82     2222.89     51.48 o
   7   1  18     1252.14     1269.21     39.59 o
   9   1  18        3.32       11.85      9.82 o
 -14   2  18       11.79       11.22     12.53 o
 -12   2  18      590.70      656.06     50.28 o
 -10   2  18       27.03       58.54     15.62 o
  -8   2  18     2145.76     2163.54     63.85 o
  -6   2  18     1182.69     1170.02     33.93 o
  -4   2  18     2072.87     2196.53     51.98 o
  -2   2  18      530.99      553.87     34.86 o
   0   2  18        8.05        7.88      9.45 o
   2   2  18      485.35      558.90     25.87 o
   4   2  18      144.65      170.30     15.03 o
   6   2  18        8.10       13.16      8.84 o
   8   2  18      138.99      140.91     17.39 o
 -13   3  18     2504.17     2317.97    100.86 o
 -11   3  18      132.25      112.86     15.82 o
  -9   3  18       28.34       57.20     14.73 o
  -7   3  18      386.03      392.71     21.64 o
  -5   3  18     1549.94     1615.69     47.96 o
  -3   3  18      393.66      368.23     21.84 o
  -1   3  18      250.12      300.28     16.34 o
   1   3  18      237.05      247.03     17.45 o
   3   3  18      115.63      102.46     16.30 o
   5   3  18      709.84      785.03     35.25 o
   7   3  18      109.43      113.98     15.19 o
 -10   4  18       33.50       45.76     17.78 o
  -8   4  18      398.06      349.08     22.97 o
  -6   4  18      443.87      537.10     27.88 o
  -4   4  18      106.37      100.59     12.77 o
  -2   4  18      979.61     1060.40     58.82 o
   0   4  18      211.66      293.80     29.38 o
   2   4  18        1.27       41.74     18.55 o
 -11   1  19      954.03      958.40     38.27 o
  -9   1  19     2555.87     2494.42     63.53 o
  -7   1  19     3753.12     3908.18    111.33 o
  -5   1  19     2842.81     2973.64     75.04 o
  -3   1  19       16.09       26.04      8.78 o
  -1   1  19       53.12       56.76      9.93 o
   1   1  19     1231.59     1432.28     36.54 o
   3   1  19       16.73       19.26      8.62 o
   5   1  19     2005.84     2195.50     55.15 o
 -10   2  19       94.75      107.34     15.82 o
  -8   2  19       56.02       51.14     10.64 o
  -6   2  19      402.09      477.11     22.61 o
  -4   2  19      279.19      242.22     13.61 o
  -2   2  19      588.99      665.17     25.27 o
   0   2  19       93.63      156.01     14.28 o
   2   2  19      207.55      223.02     19.32 o
  -5   3  19       30.52       10.82     15.46 o
  -3   3  19      441.96      457.88     34.03 o
 
